# Supplementary material for: Identification of important interacting proteins (IIPs) in Plasmodium falciparum using large-scale interaction network analysis and in-silico knock-out studies
Source: Malar J. 2015 Feb 8;14:70. doi: 10.1186/s12936-015-0562-1 (PMC4333160; doi:10.1186/s12936-015-0562-1)
Supplement: Additional file 1: Table S1. — Topological Properties of random network. In this table all the network centrality parameters of randomized networks are generated. [file 12936_2015_562_MOESM1_ESM.xls]

## Sheet: Supplementary-table-3
Network Centrality Parameters of Random Networks
Network	Diameter	Clustering Coefficient	Average Degree	Maximum Degree	Centralization	Heterogeneity
ERN1	9	0.006593	5.33801	16	0.007132	8.44882
ERN2	9	0.005178	5.33289	14	0.00579	8.3397
ERN3	9	0.005308	5.34515	14	0.005797	8.27206
ERN4	9	0.00637	5.34135	16	0.00713	8.27794
ERN5	9	0.004859	5.34829	15	0.006473	8.5233
ERN6	10	0.005727	5.32533	14	0.005791	8.4731
ERN7	9	0.004337	5.33601	13	0.005126	8.452
ERN8	9	0.005525	5.33667	14	0.005795	8.44054
ERN9	9	0.005575	5.33378	14	0.005793	8.4034
ERN10	9	0.007083	5.324	14	0.005792	8.71331
MRN1	9	0.001796	5.29488	18	0.008245	8.71838
MRN2	10	0.003715	5.26921	13	0.004997	8.71965
MRN3	9	0.00508	5.25628	15	0.006282	8.72037
MRN4	10	0.003786	5.27114	14	0.005642	8.69163
MRN5	8	0.005199	5.91646	15	0.00567	8.044
MRN6	9	0.00397	5.93187	15	0.005675	8.05668
MRN7	9	0.004599	5.92385	15	0.005673	7.93942
MRN8	8	0.004189	5.92385	16	0.006298	7.9448
MRN9	8	0.005141	5.92255	16	0.006302	8.17292
MRN10	9	0.004142	5.93	15	0.005676	8.10848
