# Supplementary material for: Identification of important interacting proteins (IIPs) in Plasmodium falciparum using large-scale interaction network analysis and in-silico knock-out studies
Source: Malar J. 2015 Feb 8;14:70. doi: 10.1186/s12936-015-0562-1 (PMC4333160; doi:10.1186/s12936-015-0562-1)
Supplement: Additional file 4: Table S2. — Date hubs of Plasmodium falciparum. In this table date hubs of MN are mentioned along with their name and correlation coefficient. [file 12936_2015_562_MOESM4_ESM.xls]

## Sheet: Supplementary-table-1A
Date Hubs of Malaria Network
Date hub ID	Date hub Name	Average PCC
PF07_0112	proteasome subunit alpha type 5, putative	0.486296
PF10_0111	proteasome subunit beta type-5	0.485144
PFE1020w	U6 snRNA-associated sm-like protein lsm2, putative (LSM2)	0.48141
PFI0630w	26S proteasome regulatory subunit, putative	0.460948
PFB0260w	proteasome 26S regulatory subunit, putative	0.457696
PF11_0504	Plasmodium exported protein (hyp11), unknown function	0.436739
PF13_0228	40S ribosomal protein S6, putative	0.416104
PF13_0171	60S ribosomal protein L23, putative	0.380015
PF11_0303	26S proteasome regulatory subunit, putative	0.364344
MAL7P1.81	eukaryotic translation initiation factor 3 37.28 kDa subunit, putative	0.358306
PFD0265w	pre-mRNA-processing-splicing factor 8, putative (PRPF8)	0.312239
PF14_0487	conserved Plasmodium protein, unknown function	0.291191
PF11_0086	polyadenylate-binding protein-interacting protein 1, putative (PAIP1)	0.277717
PF10_0212	NO_ANNOTATION	0.268493
PF14_0678	exported protein 2 (EXP2)	0.25877
PF07_0126	transcription factor with AP2 domain(s) (ApiAP2)	0.238963
PF11_0142	ubiquitin domain containing protein	0.230673
PFF0590c	eukaryotic translation initiation factor 3 subunit L, putative	0.225008
PFL0585w	polyubiquitin (PfpUB)	0.214341
PFF0835w	conserved Plasmodium protein, unknown function	0.199092
MAL13P1.193	conserved Plasmodium protein, unknown function	0.197601
PFI0975c	regulator of chromosome condensation, putative	0.194285
PFF0675c	myosin E, putative (PfmyoE)	0.1756
PFI1445w	high molecular weight rhoptry protein 2 (RhopH2)	0.172414
PF08_0034	histone acetyltransferase GCN5 (GCN5)	0.169862
PFI0875w	heat shock protein 70 (Hsp70-2)	0.14981
PFA0410w	conserved Plasmodium protein, unknown function	0.144348
PF14_0587	splicing factor 3B subunit 2, putative (SF3B2)	0.135259
PFL1385c	merozoite surface protein 9 (MSP9)	0.126448
PFE0750c	RNA recognition motif, putative	0.11966
PFE1345c	minchromosome maintenance (MCM) complex subunit, putative (MCM3)	0.118836
PFA0430c	secreted ookinete protein, putative (PSOP24)	0.118629
PFB0340c	serine repeat antigen 5 (SERA5)	0.117668
PFI0225w	ubiquitin specific protease, putative	0.116372
PFF0220w	conserved Plasmodium protein, unknown function	0.112232
PFI0930c	nucleosome assembly protein (NAPS)	0.107444
MAL13P1.336	conserved Plasmodium protein, unknown function	0.103097
MAL7P1.170	Plasmodium exported protein, unknown function	0.0840352
PF10_0114	DNA repair protein RAD23, putative	0.0829489
PF14_0499	conserved Plasmodium protein, unknown function	0.0671067
PFL0185c	nucleosome assembly protein (NAPL)	0.0660674
PF08_0060	asparagine-rich antigen	0.0642784
PFE1590w	early transcribed membrane protein 5 (ETRAMP5)	0.058982
PF11_0061	histone H4 (H4)	0.0564381
PFA0110w	ring-infected erythrocyte surface antigen (RESA)	0.0561008
PF13_0197	merozoite surface protein 7 (MSP7)	0.0488384
PFL0815w	DNA-binding chaperone, putative	0.0469688
PFI1475w	merozoite surface protein 1 (MSP1)	0.00764182
PF10_0232	chromodomain-helicase-DNA-binding protein 1 homolog, putative (CHD1)	0.00256994
PFI1715w	Plasmodium exported protein, unknown function (GEXP22)	0.00126921
PF07_0062	GTP-binding translation elongation factor tu family protein, putative	0.000281467
PF07_0029	heat shock protein 90 (HSP90)	-0.000429205
PFB0640c	protein transport protein sec31 (SEC31)	-0.00878307
MAL8P1.23	E3 ubiquitin-protein ligase, putative	-0.0121794
PFE1605w	Plasmodium exported protein (PHISTb), unknown function	-0.0175955
PF08_0132	glutamate dehydrogenase, putative (GDHc)	-0.0242459
PFL1745c	clustered-asparagine-rich protein	-0.0326688
PFL0350c	conserved Plasmodium protein, unknown function	-0.0379819
PF13_0198	reticulocyte binding protein 2 homologue a (RH2a)	-0.0502956
PF10_0115	QF122 antigen	-0.0577453
PFD0985w	transcription factor with AP2 domain(s) (ApiAP2)	-0.0593242
MAL8P1.153	transcription factor with AP2 domain(s) (ApiAP2)	-0.0635384
PF10_0327	myb2 transcription factor, putative (Myb2)	-0.066327
PFC0155c	DNA-directed RNA polymerase subunit I, putative	-0.0697647
PFE0040c	mature parasite-infected erythrocyte surface antigen,erythrocyte membrane protein 2 (MESA)	-0.0794256
PF11_0260	60S ribosomal protein L35, putative	-0.0819261
MAL8P1.69	14-3-3 protein, putative	-0.0880122
PFD0885c	conserved Plasmodium protein, unknown function	-0.0935768
PFD0665c	26S proteasome AAA-ATPase subunit RPT3, putative	-0.0946229
PF13_0036	DnaJ protein, putative	-0.0998682
PFL0625c	eukaryotic translation initiation factor 3 subunit 10, putative	-0.104994
PFF1370w	protein kinase PK4 (PK4)	-0.116643
PF11_0477	CCAAT-box DNA binding protein subunit B	-0.12597
MAL13P1.308	conserved Plasmodium protein, unknown function	-0.141698
MAL13P1.202	conserved Plasmodium protein, unknown function	-0.144936
PFC0760c	conserved Plasmodium protein, unknown function	-0.149718
MAL7P1.155	zinc finger, C3HC4 type, putative	-0.151934
PFE0185c	60S ribosomal protein L31, putative	-0.171301
PF11_0507	NO_ANNOTATION	-0.177355
PFI1610c	calcyclin binding protein, putative	-0.180383
PFE1125w	mitochondrial ribosomal protein L17 precursor, putative	-0.190038
PFF1050w	nascent polypeptide associated complex alpha chain, putative	-0.193457
PF14_0463	chloroquine resistance marker protein (CRMP)	-0.216088
MAL7P1.7	Plasmodium exported protein (PHISTb), unknown function, pseudogene	-0.222509
PFB0645c	mitochondrial ribosomal protein L13 precursor, putative	-0.263502
PF10_0332	apicoplast ribosomal protein L27 precursor, putative	-0.265091
PFI1780w	Plasmodium exported protein (PHISTc), unknown function	-0.281467
PF08_0049	U6 snRNA-associated Sm-like protein LSm3, putative (LSM3)	-0.29129
PFD0080c	Plasmodium exported protein (PHISTb), unknown function (PfD80)	-0.298859
PF07_0088	40S ribosomal protein S5, putative	-0.317772
PF10_0242	conserved Plasmodium protein, unknown function	-0.319274
PF11_0113	mitochondrial ribosomal protein L11 precursor, putative	-0.386494
