# Supplementary material for: Identification of important interacting proteins (IIPs) in Plasmodium falciparum using large-scale interaction network analysis and in-silico knock-out studies
Source: Malar J. 2015 Feb 8;14:70. doi: 10.1186/s12936-015-0562-1 (PMC4333160; doi:10.1186/s12936-015-0562-1)
Supplement: Additional file 6: Table S4. — Date hubs of E. coli. In this table date hubs of EN are mentioned along with their name and correlation coefficient. [file 12936_2015_562_MOESM6_ESM.xls]

## Sheet: Supplementary-table-1C
Date Hubs of E. coli Network
Date hub ID	Date Hub name	Average PCC
P0A847	Queuine tRNA-ribosyltransferase	0.39045
P0AFF6	Transcription termination/antitermination protein NusA	0.385701
P0A7Y8	Ribonuclease P protein component	0.373803
P0AFG0	Transcription termination/antitermination protein NusG	0.359559
P0A850	Trigger factor	0.331153
P0A7Z4	DNA-directed RNA polymerase subunit alpha	0.317322
P02359	30S ribosomal protein S7	0.300767
P0A707	Translation initiation factor IF-3	0.25398
P60422	50S ribosomal protein L2	0.235177
P21645	UDP-3-O-3-hydroxymyristoyl-glucosamine N-acyltransferase	0.23262
P0A7E9	Uridylate kinase	0.228396
P0ABB0	ATP synthase subunit alpha	0.224791
P0ADZ0	50S ribosomal protein L23	0.219257
P0AA39	Ribosomal large subunit pseudouridine synthase C	0.218389
P0AG44	50S ribosomal protein L17	0.207233
P0A7U3	30S ribosomal protein S19	0.201234
P0A8V2	DNA-directed RNA polymerase subunit beta	0.192745
P0AGK4	RNA-binding protein YhbY	0.192177
P0A9X9	Cold shock protein CspA	0.188247
P37765	Ribosomal large subunit pseudouridine synthase B	0.187948
P0A6Q3	3-hydroxydecanoyl-[acyl-carrier-protein] dehydratase	0.184551
P0A8I5	tRNA-methyltransferase	0.182932
P0A776	RNA pyrophosphohydrolase	0.178472
P05055	Polyribonucleotide nucleotidyltransferase	0.172671
P0A7X3	30S ribosomal protein S9	0.160659
P0A7T7	30S ribosomal protein S18	0.148955
P76116	Uncharacterized protein YncE	0.146005
P0A8T7	DNA-directed RNA polymerase subunit beta'	0.144502
P36979	Dual-specificity RNA methyltransferase RlmN	0.139638
P02358	30S ribosomal protein S6	0.139081
P0A7V3	30S ribosomal protein S3	0.135899
P0A800	DNA-directed RNA polymerase subunit omega	0.134877
P0A6M8	Elongation factor G	0.134362
P0A717	Ribose-phosphate pyrophosphokinase	0.132626
P75876	Ribosomal RNA large subunit methyltransferase I	0.132013
P0AG67	30S ribosomal protein S1	0.12492
P0AG55	50S ribosomal protein L6	0.124341
P0C018	50S ribosomal protein L18	0.123296
P0AGJ5	Uncharacterized tRNA/rRNA methyltransferase YfiF	0.118602
P0AES4	DNA gyrase subunit A	0.118172
P62399	50S ribosomal protein L5	0.117764
P0A7S9	30S ribosomal protein S13	0.115477
P02413	50S ribosomal protein L15	0.11438
P0A7L0	50S ribosomal protein L1	0.111578
P0A7J3	50S ribosomal protein L10	0.106536
P0AG30	Transcription termination factor Rho	0.102851
P0A7J7	50S ribosomal protein L11	0.0982248
P0A7U7	30S ribosomal protein S20	0.0975277
P0A7R5	30S ribosomal protein S10	0.0955448
P0ADK8	Uncharacterized protein YibL	0.0939524
P60723	50S ribosomal protein L4	0.0933738
P37751	Putative glycosyltransferase WbbK	0.0920585
P0AG48	50S ribosomal protein L21	0.0890021
P0A7M6	50S ribosomal protein L29	0.0880291
P0ACF4	DNA-binding protein HU-beta	0.0846738
P20083	DNA topoisomerase 4 subunit B	0.0842955
P09373	Formate acetyltransferase 1	0.0820487
P0ADY7	50S ribosomal protein L16	0.0811697
P0A7R1	50S ribosomal protein L9	0.0806543
P0A7K2	50S ribosomal protein L7/L12	0.0787782
P0A7M2	50S ribosomal protein L28	0.0787736
P0A7T3	30S ribosomal protein S16	0.0787042
P0AG59	30S ribosomal protein S14	0.0769839
P0A7W7	30S ribosomal protein S8	0.0766547
P0CE47	Elongation factor Tu 1	0.0742631
P0A7K6	50S ribosomal protein L19	0.0734002
P0A7L3	50S ribosomal protein L20	0.0725623
P0A9Y6	Cold shock-like protein CspC	0.0701984
P0C054	Small heat shock protein IbpA	0.0682845
P0A9X4	Rod shape-determining protein MreB	0.0679323
P21513	Ribonuclease E	0.0664738
P0A7N9	50S ribosomal protein L33	0.0662418
P0A705	Translation initiation factor IF-2	0.0620421
P0A8M6	UPF0265 protein YeeX	0.0616205
P0A8N5	Lysine--tRNA ligase, heat inducible	0.0595848
P60624	50S ribosomal protein L24	0.0562611
P0A6A8	Acyl carrier protein	0.0561739
P0A832	SsrA-binding protein	0.0549575
P06959	Dihydrolipoyllysine-residue acetyltransferase component of pyruvate dehydrogenase complex	0.0537317
P0AAH0	Phosphate import ATP-binding protein PstB	0.0529182
P0ACF0	DNA-binding protein HU-alpha	0.0525951
P0A759	Glucosamine-6-phosphate deaminase	0.047784
P10408	Protein translocase subunit SecA	0.045868
P0AA10	50S ribosomal protein L13	0.0451057
P08622	Chaperone protein DnaJ	0.0449072
P0A7Y4	Ribonuclease HI	0.0385501
P39407	Uncharacterized protein YjjU	0.0379932
P67910	ADP-L-glycero-D-manno-heptose-6-epimerase	0.0333602
P0A9P6	ATP-dependent RNA helicase DeaD	0.029095
P0A8G0	UvrABC system protein C	0.028069
P0A836	Succinyl-CoA ligase [ADP-forming] subunit beta	0.0278226
P00579	RNA polymerase sigma factor RpoD	0.0274704
P0ABU7	Biopolymer transport protein ExbB	0.0264466
P05637	Bis-5'-nucleosyl-tetraphosphatase	0.0218533
P64588	Transcriptional regulator YqjI	0.0193029
P0A9M0	Lon protease	0.0163108
P0AAS7	Uncharacterized protein YbcJ	0.0143599
P0AF90	Regulator of ribonuclease activity B	0.0137789
P0A9K9	FKBP-type peptidyl-prolyl cis-trans isomerase SlyD	0.0119642
P0A972	Cold shock-like protein CspE	0.00221778
P0A6Y8	Chaperone protein DnaK	-0.00171822
P46853	Uncharacterized oxidoreductase YhhX	-0.00466256
P68066	Autonomous glycyl radical cofactor	-0.00827353
P0AFP6	Putative GTP cyclohydrolase 1 type 2	-0.0132846
P0A8X0	UPF0307 protein YjgA	-0.0234958
P02918	Penicillin-binding protein 1A	-0.0304874
P21499	Ribonuclease R	-0.031156
P69913	Carbon storage regulator	-0.0417066
P0A8W8	UPF0304 protein YfbU	-0.0436061
P46923	Trimethylamine-N-oxide reductase 2	-0.0442888
P36879	Uncharacterized ABC transporter ATP-binding protein YadG	-0.0483385
P63228	D-glycero-beta-D-manno-heptose-1,7-bisphosphate 7-phosphatase	-0.0510971
P0A901	Outer membrane lipoprotein blc	-0.0588563
P0ADQ7	Uncharacterized protein YgaM	-0.0624856
P0A9W0	HTH-type transcriptional regulator UlaR	-0.0888411
P63284	Chaperone protein ClpB	-0.0911962
P23917	Fructokinase	-0.0967284
P0ADA3	Murein hydrolase activator NlpD	-0.111784
P0ADS6	Uncharacterized protein YggE	-0.118222
P64517	Uncharacterized protein YodC	-0.120571
P0A9K3	PhoH-like protein	-0.165193
P0ACV4	Inner membrane protein YciS	-0.172248
P0A8E5	UPF0231 protein YacL	-0.182701
P0A968	Cold shock-like protein CspD	-0.216922
P0ABH9	ATP-dependent Clp protease ATP-binding subunit ClpA	-0.239834
P0AG24	Bifunctional (p)ppGpp synthase/hydrolase
