# Supplementary material for: Identification of important interacting proteins (IIPs) in Plasmodium falciparum using large-scale interaction network analysis and in-silico knock-out studies
Source: Malar J. 2015 Feb 8;14:70. doi: 10.1186/s12936-015-0562-1 (PMC4333160; doi:10.1186/s12936-015-0562-1)
Supplement: Additional file 12: Table S5. — Normalized expression profile of Plasmodium Proteins in different life cycle stages. This is the expression profile of Plasmodium Proteins in 6 life cycle stages. [file 12936_2015_562_MOESM12_ESM.xls]

## Sheet: LeRoch-normalized-all-stage
Stage Specific Expresstion Profile of Malarial Protein
LocusID	RING stage	Trophozoite	Schizont	Merozoite	Gametocyte	Sporozoite
MAL13P1.102	0	0	0.0003	0	0.0356	0
MAL13P1.103	0	0.0298	0.0238	0.0008	0.0607	0.0094
MAL13P1.105	0	0	0	0	0.0068	0
MAL13P1.106	0	0	0	0	0.0255	0
MAL13P1.111	0	0.0312	0.0224	0.0023	0.0411	0.0054
MAL13P1.112	0	0	0.0024	0	0	0
MAL13P1.113	0.0064	0.0214	0.007	0.0007	0.0097	0.0036
MAL13P1.115	0.0171	0.0213	0.0117	0.0033	0.2202	0.0082
MAL13P1.116	0.0028	0.0055	0.0024	0	0	0.0004
MAL13P1.117	0.005	0.0087	0.0105	0.0001	0.0982	0.0042
MAL13P1.118	0	0.0183	0.0317	0	0.0013	0.0026
MAL13P1.119	0	0	0	0	0.0017	0
MAL13P1.12	0	0	0	0	0.0911	0
MAL13P1.120	0.016	0.0231	0.002	0.0017	0.0122	0.0075
MAL13P1.121	0.0026	0.0367	0.0259	0.0012	0.0489	0.0104
MAL13P1.122	0.0101	0.0096	0.0018	0.0038	0.0174	0.0054
MAL13P1.123	0	0.0083	0.0094	0	0.0071	0.0022
MAL13P1.124	0	0.0081	0.0062	0	0.0032	0
MAL13P1.125	0	0	0	0	0.0042	0.018
MAL13P1.126	0	0.003	0.0041	0	0.0058	0.0032
MAL13P1.127	0	0	0	0	0.0255	0.0042
MAL13P1.129	0.0011	0.004	0.0073	0.0005	0.3284	0.0037
MAL13P1.13	0.0007	0.0017	0	0	0	0
MAL13P1.130	0.002	0.0508	0.1264	0.0024	0.0673	0.009
MAL13P1.131	0	0.005	0.0049	0	0	0
MAL13P1.132	0.0062	0.0068	0.003	0	0.0144	0.0001
MAL13P1.133	0	0	0	0	0.0005	0.0011
MAL13P1.134	0	0.0007	0.0004	0	0.0013	0
MAL13P1.135	0.0072	0.0084	0.0122	0.0016	0.011	0
MAL13P1.138	0	0.0024	0.0007	0	0	0
MAL13P1.139	0.002	0.0133	0.0158	0	0.1775	0
MAL13P1.14	0.0021	0.0049	0	0	0	0
MAL13P1.140	0	0.0025	0.0017	0	0.0085	0
MAL13P1.142	0.0028	0.0102	0.0037	0	0.0051	0.0032
MAL13P1.144	0.0026	0.007	0.0017	0.0002	0.0033	0
MAL13P1.145	0	0.0044	0.0038	0	0.0151	0.0026
MAL13P1.146	0.0032	0.0074	0.002	0.0023	0.026	0.0036
MAL13P1.148	0.0119	0.0306	0.0184	0.0016	0.0231	0.0238
MAL13P1.149	0	0	0	0	0.0075	0
MAL13P1.15	0.0046	0.0267	0.0111	0	0.0409	0
MAL13P1.150	0	0.0253	0	0	0.0183	0.0128
MAL13P1.151	0	0.0019	0.0013	0.0002	0	0
MAL13P1.156	0	0	0.0032	0	0.0113	0.0188
MAL13P1.157	0	0	0.0013	0	0	0.0002
MAL13P1.158	0	0	0	0	0.0038	0
MAL13P1.159	0.0027	0.007	0.0025	0.0001	0.0127	0.0023
MAL13P1.161	0	0.0022	0.0018	0	0	0
MAL13P1.162	0	0	0	0	0.005	0
MAL13P1.163	0.0408	0.0839	0.067	0.0111	0.0492	0.0055
MAL13P1.164	0.0009	0.0148	0.009	0	0.0752	0.0058
MAL13P1.165	0.002	0.0179	0.0125	0.0009	0.0177	0.0021
MAL13P1.166	0.013	0.021	0.0172	0.0029	0.0185	0.0063
MAL13P1.167	0	0.025	0.0127	0	0.0131	0.0025
MAL13P1.168	0	0.0503	0.0442	0	0.3009	0
MAL13P1.170	0.0076	0.0101	0.0028	0	0.0116	0.0009
MAL13P1.171	0.0037	0.0059	0.0009	0	0.0065	0.001
MAL13P1.172	0.0035	0.0075	0.0014	0	0.0072	0
MAL13P1.174	0.002	0.021	0.0153	0.0002	0.0006	0.0014
MAL13P1.176	0.0007	0.0005	0.0219	0	0	0
MAL13P1.177	0	0	0.0007	0.0012	0.0035	0.0004
MAL13P1.178	0.0023	0	0.0001	0	0	0
MAL13P1.18	0	0	0	0	0.0031	0
MAL13P1.180	0	0.0576	0.0262	0	0.1195	0.0081
MAL13P1.183	0.0087	0.043	0.0196	0.0065	0.0458	0.0268
MAL13P1.184	0	0.0008	0.0017	0	0.0028	0
MAL13P1.19	0	0.0013	0.0014	0	0.0033	0
MAL13P1.190	0.0111	0.0296	0.0197	0.0008	0.0237	0.0133
MAL13P1.191	0.0006	0.003	0.0021	0.0003	0.0204	0.0007
MAL13P1.193	0	0.0209	0.0124	0	0.016	0.0018
MAL13P1.194	0	0	0.0007	0	0.0015	0
MAL13P1.195	0.0025	0.0111	0.0059	0.0015	0.455	0.0257
MAL13P1.196	0	0.0026	0.0017	0	0.0039	0.0024
MAL13P1.20	0	0.0001	0.0012	0	0.0361	0.0065
MAL13P1.201	0.002	0.009	0.0032	0.0008	0.0093	0.0014
MAL13P1.202	0	0.0027	0.0043	0	0.0041	0.0027
MAL13P1.203	0	0	0	0.0007	0.0139	0.0052
MAL13P1.204	0.0061	0.0098	0.0046	0.0024	0.0285	0.0016
MAL13P1.205	0	0.0022	0.0045	0.0015	0.0168	0
MAL13P1.206	0.004	0.0031	0.0025	0.0027	0.0144	0.0014
MAL13P1.209	0.1731	0.2805	0.0875	0.0414	0.0633	0.0119
MAL13P1.21	0	0	0.0018	0	0.0017	0
MAL13P1.210	0.0023	0.0032	0.0024	0.0014	0.0036	0
MAL13P1.211	0	0	0	0	0.0224	0
MAL13P1.212	0	0	0	0	0	0.053
MAL13P1.213	0.0187	0.0177	0	0	0.0291	0.0071
MAL13P1.214	0.0076	0.0245	0.0178	0	0.0046	0
MAL13P1.215	0	0.0126	0.0159	0	0.0094	0
MAL13P1.216	0.0006	0.0018	0.001	0	0	0
MAL13P1.217	0	0.0075	0.0075	0	0.0474	0
MAL13P1.218	0	0.0033	0.0007	0	0.0042	0
MAL13P1.219	0	0	0	0	0.021	0
MAL13P1.22	0	0.0024	0.0023	0	0	0.0014
MAL13P1.220	0	0	0.0004	0	0.0158	0
MAL13P1.222	0.0063	0.009	0.0008	0	0.0025	0
MAL13P1.223	0	0.0008	0	0	0.0828	0
MAL13P1.224	0	0.0108	0	0.0041	0.0845	0
MAL13P1.225	0.0085	0.0074	0.0023	0.0137	0.006	0
MAL13P1.226	0	0	0.0014	0	0.0038	0
MAL13P1.227	0	0.0006	0.0015	0	0.0021	0
MAL13P1.228	0.001	0.0043	0.0154	0.001	0.0095	0
MAL13P1.229	0	0.0067	0.0037	0	0.032	0
MAL13P1.23	0	0	0.0025	0	0.001	0
MAL13P1.233	0.0553	0.0844	0.0201	0.0434	0.0197	0.0007
MAL13P1.234	0.0023	0.0023	0.0022	0	0.0013	0
MAL13P1.237	0.1743	0.2952	0.0935	0.1763	0.1013	0.0454
MAL13P1.24	0.0015	0	0.0036	0	0.0078	0
MAL13P1.241	0	0.0087	0.007	0	0.0263	0.0011
MAL13P1.242	0	0.0089	0	0	0	0
MAL13P1.243	0.0023	0.0026	0.0011	0	0.0029	0
MAL13P1.244	0.0003	0.01	0.0079	0	0.0321	0
MAL13P1.245	0	0	0	0	0	0.0001
MAL13P1.247	0	0	0	0	0.0434	0
MAL13P1.248	0	0.0039	0.004	0	0.0149	0
MAL13P1.249	0.0059	0.0129	0.011	0	0.008	0.0037
MAL13P1.25	0	0.0021	0.0013	0	0	0
MAL13P1.250	0	0.0043	0.0045	0	0.0101	0.0051
MAL13P1.251	0	0	0	0	0	0.0005
MAL13P1.255	0.0014	0.0065	0.003	0	0.0066	0
MAL13P1.256	0.001	0.0021	0	0	0	0
MAL13P1.257	0.0121	0.0222	0.0036	0	0.0005	0.001
MAL13P1.258	0	0.0022	0.0009	0	0	0
MAL13P1.259	0	0	0	0	0	0.0007
MAL13P1.26	0	0	0	0	0	0
MAL13P1.260	0.0008	0	0.0151	0.0002	0	0.0009
MAL13P1.261	0.0052	0.0058	0	0	0.0299	0.0112
MAL13P1.262	0.0021	0.0084	0.0043	0	0.0124	0.0039
MAL13P1.264	0.019	0.0188	0.0086	0.0098	0.0172	0.014
MAL13P1.266	0.0034	0.0074	0.0047	0	0.0013	0
MAL13P1.268	0.0176	0	0.0104	0.0233	0	0.0048
MAL13P1.269	0.0041	0.005	0.0064	0	0	0
MAL13P1.27	0.0057	0.0096	0.0023	0.0014	0.0058	0.0033
MAL13P1.270	0.0066	0.0232	0.0106	0	0.0112	0
MAL13P1.271	0.0817	0.1244	0.0755	0.0091	0.0284	0.0935
MAL13P1.272	0	0	0	0.0991	0	0
MAL13P1.275	0.0086	0.0124	0.0038	0.0011	0.007	0.0015
MAL13P1.276	0	0	0	0	0.0097	0
MAL13P1.278	0	0	0	0	0.0142	0
MAL13P1.279	0	0.0071	0.0042	0	0.0041	0.001
MAL13P1.28	0.0005	0	0	0	0	0
MAL13P1.281	0	0	0	0	0.0034	0
MAL13P1.283	0.0126	0.0269	0.0044	0.0006	0.0026	0.0016
MAL13P1.284	0.035	0.081	0.0079	0.0012	0.0424	0.0027
MAL13P1.285	0	0	0.0009	0	0	0
MAL13P1.287	0	0	0.0365	0	0.0934	0.0533
MAL13P1.288	0.0505	0.0831	0.0494	0.0619	0.0504	0.0103
MAL13P1.289	0.005	0.0097	0.0029	0	0.0049	0
MAL13P1.29	0	0	0.0015	0	0	0
MAL13P1.290	0	0.006	0.0043	0	0.0117	0
MAL13P1.293	0.0011	0.0008	0	0	0	0
MAL13P1.294	0.0038	0.0113	0.0021	0	0.0055	0
MAL13P1.295	0.0206	0.0687	0.0352	0	0.0381	0.0031
MAL13P1.299	0.0048	0.0069	0.0029	0.0009	0.0131	0.0007
MAL13P1.300	0	0.003	0	0	0	0
MAL13P1.302	0.0089	0.0133	0.0088	0.0083	0.0148	0.0047
MAL13P1.303	0	0.0128	0.007	0	0.0069	0
MAL13P1.304	0.0068	0.0108	0.0072	0.0005	0.01	0.0026
MAL13P1.306	0	0.0062	0.0335	0	0.0023	0.0036
MAL13P1.308	0.005	0.0671	0.213	0.0035	0.3786	0.252
MAL13P1.309	0	0	0	0	0.0818	0.0223
MAL13P1.310	0.0004	0.0006	0	0.0017	0.004	0
MAL13P1.311	0	0.0002	0	0	0.0015	0.0014
MAL13P1.312	0	0.0022	0.0007	0	0.5085	0.0292
MAL13P1.315	0	0	0.0041	0	0.0028	0.0023
MAL13P1.316	0	0	0.0008	0	0.0293	0.0009
MAL13P1.319	0	0.0011	0	0	0	0
MAL13P1.320	0	0	0	0	0.0111	0
MAL13P1.321	0	0	0.0004	0.0004	0	0
MAL13P1.322	0.0043	0.0081	0.0027	0.0021	0.005	0.0034
MAL13P1.324	0	0.0052	0.0044	0	0.0099	0
MAL13P1.326	0	0.0018	0	0	0	0
MAL13P1.327	0	0.0027	0	0	0	0.0008
MAL13P1.328	0.0014	0.0054	0.0047	0.0017	0.0198	0.0096
MAL13P1.329	0.0014	0.0026	0.0038	0	0	0.0046
MAL13P1.33	0	0.0016	0	0	0	0
MAL13P1.330	0.0015	0.0024	0.0027	0	0.0023	0
MAL13P1.332	0	0.0044	0.0025	0	0.0078	0
MAL13P1.333	0.0018	0.0011	0	0	0	0
MAL13P1.334	0.0055	0.0074	0.0036	0.0028	0.0075	0.003
MAL13P1.335	0.0373	0.0662	0.0285	0.0041	0.0654	0.0129
MAL13P1.336	0.0156	0.0365	0.0167	0.0047	0.0112	0.0076
MAL13P1.337	0.0154	0.0552	0.0273	0.0011	0.0237	0.0067
MAL13P1.338	0.0023	0.0053	0.0021	0	0.0101	0.002
MAL13P1.340	0	0	0	0	0.007	0
MAL13P1.341	0.0026	0.003	0	0.0003	0	0
MAL13P1.343	0.0074	0.0216	0.016	0	0.0099	0
MAL13P1.344	0.0047	0.008	0.0045	0.0009	0.0023	0.0037
MAL13P1.346	0	0.0034	0.0031	0	0.0031	0
MAL13P1.347	0.0017	0.0049	0.0013	0	0.0339	0
MAL13P1.348	0	0.0016	0.0018	0	0	0
MAL13P1.349	0.001	0	0.0013	0	0.0141	0
MAL13P1.35	0.0051	0.0079	0.0037	0.0016	0.0058	0.0043
MAL13P1.350	0	0	0	0	0.0549	0
MAL13P1.351	0	0.0019	0.0007	0	0	0
MAL13P1.352	0.0041	0.0061	0.0011	0	0.0009	0
MAL13P1.353	0.002	0	0	0	0	0
MAL13P1.36	0.0131	0.027	0.0088	0.0021	0.0058	0.0007
MAL13P1.39	0.001	0.0058	0.0039	0	0.0009	0
MAL13P1.42	0.0013	0.0182	0.0128	0.0011	0.0121	0.0031
MAL13P1.43	0.0037	0.0016	0	0	0.0045	0
MAL13P1.44	0.0219	0.0307	0.0317	0	0.041	0.0104
MAL13P1.45	0.016	0.0241	0.0145	0.0018	0.0469	0.0016
MAL13P1.49	0.0029	0	0.0365	0.0005	0.015	0
MAL13P1.50	0.0028	0.0024	0.0015	0	0.0037	0
MAL13P1.52	0.0127	0.0185	0.0045	0.0005	0.0165	0.0024
MAL13P1.54	0.0026	0.0096	0.004	0	0.0114	0
MAL13P1.55	0.0042	0.0061	0.0009	0.0002	0.0316	0
MAL13P1.56	0.0022	0.0036	0	0	0	0
MAL13P1.58	0.0044	0.0079	0	0	0	0
MAL13P1.60	0.0039	0.0018	0.0591	0.0013	0	0.0016
MAL13P1.61	0.2434	0.0267	0.0118	0.0148	0	0.0001
MAL13P1.63	0.0093	0.0146	0.0094	0	0.0061	0.0043
MAL13P1.64	0	0.0812	0.0534	0	0.0261	0.0092
MAL13P1.68	0	0.0017	0.0014	0	0.0065	0.0026
MAL13P1.69	0	0	0	0	0.0011	0
MAL13P1.70	0.0048	0.0045	0.0021	0	0	0
MAL13P1.72	0	0	0	0	0.0051	0
MAL13P1.73	0.0054	0.0143	0.0024	0	0.0111	0
MAL13P1.74	0.0002	0.005	0.0022	0	0.0068	0
MAL13P1.75	0	0.0003	0	0	0.0014	0.0008
MAL13P1.76	0.0096	0.0244	0.0034	0	0	0
MAL13P1.79	0.0239	0.0459	0.0194	0.0079	0.0211	0.0089
MAL13P1.80	0.0488	0.0969	0.0449	0	0.0753	0
MAL13P1.81	0.0157	0.0324	0.0176	0.0026	0.0265	0.0071
MAL13P1.82	0.0102	0.0424	0.0328	0.0057	0.0286	0.0053
MAL13P1.83	0.0353	0.0709	0.0261	0.0063	0.0156	0.02
MAL13P1.84	0.0024	0	0	0	0.1485	0
MAL13P1.85	0	0	0	0	0.0076	0
MAL13P1.87	0.0056	0.0072	0.0038	0	0.0079	0
MAL13P1.89	0	0.0066	0	0	0	0
MAL13P1.90	0.002	0.0077	0.0037	0	0.0059	0
MAL13P1.92	0.0759	0.1265	0.0351	0.0158	0.0289	0.0044
MAL13P1.93	0.0065	0.0071	0	0	0.0026	0
MAL13P1.94	0.0017	0.0018	0.0124	0	0.0062	0
MAL13P1.96	0.0025	0.0234	0.0157	0.0008	0.0345	0.0076
MAL6P1.1	0.0097	0.0016	0.001	0.0007	0.002	0.0019
MAL6P1.10	0.0049	0.0053	0.0023	0.0025	0.0026	0.0027
MAL6P1.100	0.0144	0.0076	0.0102	0.007	0.0194	0.0103
MAL6P1.104	0.0027	0.0051	0.0029	0	0.0099	0
MAL6P1.106	0.0122	0.085	0.0915	0.0029	0.0833	0.0464
MAL6P1.108	0.0034	0.013	0.01	0.0007	0.01	0.0008
MAL6P1.109	0.0259	0	0	0	0	0.0278
MAL6P1.11	0.0004	0.0014	0.0003	0.0011	0.0019	0.0042
MAL6P1.110	0.0381	0.0622	0.015	0.0149	0.0129	0.0222
MAL6P1.111	0.0057	0.009	0.0052	0.004	0.0051	0.0018
MAL6P1.112	0	0.0193	0.015	0	0.201	0
MAL6P1.116	0.0009	0	0	0	0	0
MAL6P1.119	0.0157	0.0265	0.0038	0.0027	0.0091	0.0018
MAL6P1.120	0	0	0	0	0.0174	0
MAL6P1.121	0.0001	0.0009	0	0.0001	0.0034	0.0001
MAL6P1.123	0.0013	0.0045	0	0	0.0013	0
MAL6P1.124	0	0	0.0015	0	0.0044	0.0008
MAL6P1.125	0	0	0.0011	0	0.0064	0
MAL6P1.131	0.0077	0.015	0.0109	0	0.0071	0.0068
MAL6P1.133	0.031	0.077	0.0224	0.0147	0.0192	0.0042
MAL6P1.134	0	0.0055	0.0015	0	0.0097	0
MAL6P1.136	0.0001	0.0012	0	0	0	0
MAL6P1.137	0.0062	0.0169	0.0079	0.0024	0.0295	0.0061
MAL6P1.139	0	0	0.0009	0	0.0287	0
MAL6P1.14	0.0777	0	0.1066	0	0	0
MAL6P1.144	0	0.1277	0	0	0	0
MAL6P1.146	0.0103	0.0135	0.0075	0.001	0.0087	0.0008
MAL6P1.147	0	0.002	0.0166	0	0.0161	0.0018
MAL6P1.148	0	0	0	0	0	0
MAL6P1.150	0.0095	0.0217	0.011	0.005	0.0021	0.0008
MAL6P1.151	0.0292	0.0481	0.028	0.0229	0.0285	0.0166
MAL6P1.160	0.0174	0.0221	0.0135	0.0014	0.0015	0
MAL6P1.164	0	0	0	0	0.0055	0
MAL6P1.165	0	0.0012	0.0008	0	0.0029	0
MAL6P1.167	0	0.0132	0.0056	0	0.0088	0.0031
MAL6P1.168	0.0031	0.0028	0.0007	0	0.0056	0
MAL6P1.17	0.012	0.0272	0	0.0217	0.0124	0.0119
MAL6P1.170	0	0.0043	0.0017	0.002	0.0049	0.0037
MAL6P1.172	0.0178	0.0078	0.0025	0.0133	0.0029	0
MAL6P1.175	0	0.0099	0.0047	0	0.0037	0
MAL6P1.177	0	0	0.0004	0	0.1586	0.0042
MAL6P1.178	0	0.0027	0.0039	0	0.0092	0.0029
MAL6P1.182	0.0017	0.0142	0.0124	0.0043	0.026	0.0055
MAL6P1.183	0.0078	0.013	0.0113	0.0044	0.0074	0.0065
MAL6P1.184	0.0014	0.0354	0.0318	0.0004	0.1656	0.015
MAL6P1.185	0.0022	0.0102	0.0044	0	0.0033	0
MAL6P1.188	0	0.0059	0.0033	0	0.0252	0.0012
MAL6P1.189	0.0728	0.1565	0.0522	0.0216	0.0486	0.0093
MAL6P1.190	0	0.0033	0.0011	0.0017	0.0071	0
MAL6P1.191	0.0451	0.0125	0.0108	0.0641	0.0052	0.0051
MAL6P1.192	0	0.0025	0.0012	0.0004	0.0055	0
MAL6P1.193	0.0233	0.0405	0.0142	0.0059	0.0189	0.0081
MAL6P1.194	0	0.0007	0.0003	0	0.0016	0
MAL6P1.195	0	0	0	0	0.023	0
MAL6P1.196	0	0.0169	0.0105	0	0.0094	0
MAL6P1.197	0.0065	0.0109	0.0029	0.0025	0.0786	0
MAL6P1.198	0.0298	0.0455	0.0144	0.0144	0.0333	0.0081
MAL6P1.2	0.0003	0.0011	0.0006	0.0004	0.0008	0.0041
MAL6P1.200	0.0017	0	0	0	0	0
MAL6P1.201	0.0068	0.0101	0.0041	0	0.0028	0.0033
MAL6P1.203	0	0	0	0	0.0019	0
MAL6P1.205	0.0011	0.0013	0	0.0009	0	0
MAL6P1.206	0.0063	0.0074	0.0012	0	0.0045	0
MAL6P1.207	0	0	0	0	0.0055	0
MAL6P1.209	0.0024	0.0042	0.0018	0.0004	0	0
MAL6P1.21	0.0024	0.0023	0	0	0.0034	0
MAL6P1.212	0.0011	0.0086	0.0032	0	0.0046	0
MAL6P1.213	0	0	0.0007	0	0.3125	0
MAL6P1.214	0.017	0.0196	0	0.0012	0.0077	0
MAL6P1.215	0.0822	0.1478	0.0143	0.0052	0.1055	0.0014
MAL6P1.216	0	0	0.0029	0	0.0074	0
MAL6P1.218	0.0013	0.0034	0	0	0.3294	0
MAL6P1.221	0	0	0.007	0.0005	0	0
MAL6P1.225	0	0	0	0	0.0027	0
MAL6P1.226	0.0008	0.0018	0.0011	0	0.0027	0
MAL6P1.23	0.0003	0.0045	0.0032	0	0.0522	0
MAL6P1.231	0.0054	0.0094	0.0037	0	0	0
MAL6P1.232	0.0441	0.1632	0.1238	0.0017	0.0516	0.0176
MAL6P1.235	0.0076	0.0082	0.0052	0	0.005	0.0022
MAL6P1.237	0	0.0012	0	0	0.0017	0
MAL6P1.24	0.0033	0.0046	0	0	0.0049	0
MAL6P1.241	0	0	0	0	0.0052	0
MAL6P1.242	0.0003	0.0091	0.0063	0.0008	0.1063	0.0019
MAL6P1.246	0	0.0022	0.0022	0	0.0052	0
MAL6P1.247	0	0	0.009	0	0	0
MAL6P1.250	0	0	0	0	0.0006	0.0005
MAL6P1.252	0	0	0	0	0.0042	0
MAL6P1.254	0.0222	0.0408	0.0155	0.0008	0.0364	0.0007
MAL6P1.255	0.0191	0.0295	0.0136	0.0076	0.0225	0.0089
MAL6P1.257	0.0024	0.0086	0.0033	0	0.0059	0
MAL6P1.258	0.0249	0.0666	0.0284	0.0009	0.0846	0.0127
MAL6P1.259	0.0006	0.0009	0.0003	0	0.0021	0
MAL6P1.260	0	0.0072	0.0034	0	0.0385	0.0031
MAL6P1.262	0.002	0.0054	0.002	0	0	0
MAL6P1.264	0	0.0144	0.0094	0	0.0228	0
MAL6P1.266	0.0018	0.0043	0.0002	0	0	0.002
MAL6P1.267	0.0029	0.0093	0.0049	0	0.0102	0.0021
MAL6P1.268	0.0018	0.0088	0.0044	0.0006	0.003	0.0022
MAL6P1.269	0	0	0.0136	0	0.0366	0
MAL6P1.27	0.0066	0.0251	0.0082	0	0.004	0
MAL6P1.270	0.0182	0.0282	0.0136	0.0017	0.0107	0.0405
MAL6P1.271	0	0.0209	0.0249	0	0.0588	0.0026
MAL6P1.272	0.0075	0.0088	0.0059	0	0.0037	0.001
MAL6P1.273	0.0005	0.0107	0.0067	0	0.0342	0
MAL6P1.275	0	0	0	0	0.0516	0.0014
MAL6P1.276	0.0161	0.0086	0	0	0.1204	0.0112
MAL6P1.277	0	0.0063	0.0088	0	0.0128	0.0043
MAL6P1.278	0	0.0058	0.0029	0	0.0346	0.0028
MAL6P1.28	0.022	0.0644	0.0162	0.0008	0.0083	0.0023
MAL6P1.281	0.0469	0.0746	0.0233	0.0013	0.0339	0.0079
MAL6P1.282	0.0127	0.01	0.005	0	0.0162	0
MAL6P1.283	0.0299	0.0517	0.0332	0	0.0099	0.0005
MAL6P1.284	0	0.0075	0.0065	0	0.0219	0
MAL6P1.285	0.0001	0.0088	0.0044	0	0.0026	0
MAL6P1.286	0	0	0.0092	0	0	0
MAL6P1.287	0	0.0228	0.028	0	0.0023	0.0021
MAL6P1.288	0.0121	0.0407	0.0318	0.0001	0.1297	0.008
MAL6P1.289	0	0	0	0	0.0028	0
MAL6P1.29	0	0.0012	0	0	0	0
MAL6P1.290	0	0.0016	0	0	0	0
MAL6P1.291	0	0.0157	0.0123	0	0.0523	0.0033
MAL6P1.296	0.0434	0.0586	0.0132	0.0044	0.1303	0.028
MAL6P1.299	0.0023	0.0124	0.0267	0	0.035	0.0075
MAL6P1.30	0	0	0	0	0.0357	0
MAL6P1.300	0.0011	0.005	0.0032	0	0.0099	0
MAL6P1.303	0	0.007	0.0076	0	0.0678	0
MAL6P1.31	0.0008	0.0023	0.0014	0.0006	0	0
MAL6P1.310	0	0	0.0002	0	0	0.0054
MAL6P1.311	0	0	0	0.0009	0	0.0021
MAL6P1.312	0.0008	0	0.0009	0	0	0
MAL6P1.313	0	0	0.001	0	0.0013	0
MAL6P1.315	0	0.0002	0.0009	0.0004	0.0007	0.0033
MAL6P1.316	0.001	0	0	0	0.0006	0.0005
MAL6P1.32	0.0013	0	0.0012	0	0.0097	0
MAL6P1.33	0.002	0.0013	0.0023	0	0.0089	0
MAL6P1.34	0	0.0027	0.0009	0	0.0154	0
MAL6P1.35	0.0025	0.0173	0.0061	0	0.0064	0.0009
MAL6P1.36	0.0016	0.0052	0.001	0	0.0002	0
MAL6P1.38	0	0.01	0.0072	0.0001	0.0041	0.0004
MAL6P1.39	0	0	0.001	0	0.0063	0
MAL6P1.4	0.0068	0.0031	0.0019	0.0014	0.0024	0.0023
MAL6P1.40	0	0.0075	0.0029	0	0.0025	0.0012
MAL6P1.41	0.0004	0.0053	0.0025	0	0.0037	0.0014
MAL6P1.44	0	0	0.0052	0	0	0
MAL6P1.45	0.0037	0.0115	0.0062	0	0	0
MAL6P1.47	0	0.0005	0	0	0.0638	0
MAL6P1.48	0.027	0.0357	0.0149	0.0123	0.0246	0.0102
MAL6P1.49	0	0.0003	0	0	0	0
MAL6P1.5	0.0002	0.0007	0.0002	0.0006	0	0.003
MAL6P1.50	0	0.0105	0.0064	0	0.0042	0.0007
MAL6P1.51	0	0.0028	0	0	0.0037	0
MAL6P1.52	0.0009	0.0091	0.003	0.0006	0.0114	0.0013
MAL6P1.53	0	0.0051	0	0	0	0
MAL6P1.54	0.0058	0.0131	0.0064	0.0026	0.012	0.0028
MAL6P1.55	0	0.0149	0.009	0	0.0309	0.0061
MAL6P1.56	0.0014	0.0072	0.0044	0.0025	0.0611	0.0022
MAL6P1.57	0	0	0	0	0.0069	0
MAL6P1.58	0	0.0054	0.0055	0	0.0107	0.0011
MAL6P1.59	0	0	0	0	0.0155	0
MAL6P1.60	0	0	0	0	0.0046	0
MAL6P1.61	0	0.0053	0.0023	0.002	0.0048	0
MAL6P1.62	0.043	0.0205	0.0569	0.1782	0.1724	0.0148
MAL6P1.63	0.0224	0.0175	0.0154	0.0283	0.0099	0.0059
MAL6P1.64	0.0166	0.0301	0.011	0.0064	0.0184	0.0129
MAL6P1.65	0.0087	0.0094	0.0099	0.0033	0.041	0.0228
MAL6P1.68	0.005	0.0068	0.0048	0.0025	0.007	0.0021
MAL6P1.69	0.007	0.0084	0.0027	0.0014	0.0037	0.0053
MAL6P1.7	0	0	0	0	0	0.0003
MAL6P1.70	0.0038	0.0076	0.0036	0	0.0061	0
MAL6P1.73	0.0305	0.0552	0.0202	0.0023	0.0131	0.0113
MAL6P1.76	0	0.003	0	0	0.0123	0
MAL6P1.79	0	0	0.002	0	0.0006	0
MAL6P1.80	0	0.0045	0.0096	0	0.1742	0
MAL6P1.81	0	0.0014	0	0	0.0055	0
MAL6P1.82	0	0.0043	0.0008	0	0.0037	0
MAL6P1.83	0.0073	0.0222	0.0075	0	0.0142	0.0063
MAL6P1.84	0.0081	0.0294	0.0148	0	0.0235	0.0079
MAL6P1.86	0.0027	0.0088	0.0042	0	0.0027	0
MAL6P1.87	0	0	0	0.0029	0.042	0
MAL6P1.88	0.009	0.035	0.0197	0	0.0321	0.0031
MAL6P1.89	0	0	0	0	0.0299	0
MAL6P1.9	0	0	0	0	0	0.0007
MAL6P1.90	0.0303	0.0811	0.0168	0.0009	0.0139	0.0047
MAL6P1.91	0.3159	0.6655	0.2225	0.0084	0.2094	0.0039
MAL6P1.92	0	0.0032	0.003	0	0.002	0
MAL6P1.93	0.0125	0.0211	0.0106	0	0.0091	0.001
MAL6P1.94	0.0293	0.0315	0.018	0.0055	0.2747	0.0021
MAL6P1.95	0.0029	0.006	0.0031	0	0.0031	0
MAL6P1.96	0	0	0.0001	0	0	0
MAL7P1.1	0.0075	0.0023	0.0007	0.001	0.0053	0.0022
MAL7P1.10	0	0	0	0	0.0337	0
MAL7P1.100	0	0	0	0	0.0738	0
MAL7P1.102	0	0.0031	0.003	0	0.0214	0
MAL7P1.104	0.0027	0.0035	0	0	0.0079	0
MAL7P1.106	0.0163	0.0605	0.0334	0	0.1488	0
MAL7P1.107	0.0141	0.0193	0.0157	0	0.0101	0
MAL7P1.109	0.0208	0.0158	0.021	0	0.0252	0.0255
MAL7P1.110	0.0007	0.0157	0.004	0	0.0156	0.0033
MAL7P1.111	0	0	0.0001	0	0.0008	0
MAL7P1.113	0.014	0.0219	0.0033	0.0009	0.0061	0.0043
MAL7P1.114	0	0.018	0.0097	0	0.0116	0
MAL7P1.115	0	0	0.0007	0	0.0052	0
MAL7P1.117	0.0023	0	0.0043	0	0	0
MAL7P1.118	0.0014	0.0018	0.0012	0	0	0
MAL7P1.119	0	0.0011	0.0089	0	0.0002	0
MAL7P1.12	0.0444	0.0693	0.0298	0.0062	0.0469	0.0112
MAL7P1.120	0.0194	0.0275	0.0069	0	0.0098	0.0123
MAL7P1.122	0.005	0.0131	0.0039	0.0016	0	0.0002
MAL7P1.123	0.0018	0.0016	0.0021	0.0011	0.0072	0.0032
MAL7P1.124	0	0	0	0.0015	0.0032	0
MAL7P1.125	0	0.0029	0.0063	0	0.1153	0.0484
MAL7P1.126	0.0049	0.0038	0.0023	0	0	0
MAL7P1.127	0	0.0002	0.0007	0	0.0001	0.0006
MAL7P1.128	0	0.0154	0.0119	0	0.0137	0
MAL7P1.129	0	0.0019	0	0	0.0135	0.0015
MAL7P1.13	0	0	0.019	0	0.0266	0
MAL7P1.132	0.0028	0.0165	0.0118	0	0.0057	0.0024
MAL7P1.133	0.0043	0.0037	0	0	0	0
MAL7P1.134	0.0152	0.0216	0.0055	0	0.0087	0.0016
MAL7P1.137	0.0012	0.0036	0.004	0	0.0174	0.0084
MAL7P1.138	0.0015	0.0016	0	0	0.0012	0
MAL7P1.139	0.0127	0.0264	0.0112	0.0013	0.0372	0.0051
MAL7P1.14	0.0292	0.0573	0.0137	0.0338	0.0156	0
MAL7P1.141	0.0133	0.015	0.1074	0.0077	0.0119	0.0054
MAL7P1.144	0.0277	0.033	0.0013	0.0013	0.0494	0.0012
MAL7P1.145	0.0035	0.0076	0.005	0	0.0102	0.0009
MAL7P1.146	0.0037	0.0026	0.0039	0	0	0
MAL7P1.147	0.0059	0.0091	0.0041	0	0.0126	0.0053
MAL7P1.149	0.0017	0.0084	0.0055	0.0009	0.0118	0.0023
MAL7P1.15	0.0055	0.0083	0.0013	0	0	0
MAL7P1.150	0.0081	0.0093	0.001	0	0.0356	0.0105
MAL7P1.153	0	0.0058	0.0045	0	0.017	0.0035
MAL7P1.155	0	0.0146	0.0096	0	0.0654	0.0186
MAL7P1.156	0	0	0	0	0.0973	0.0377
MAL7P1.157	0	0.0059	0.0042	0	0.005	0.0067
MAL7P1.158	0.0069	0.0114	0.0036	0	0.0199	0
MAL7P1.160	0	0	0.0007	0	0.0073	0
MAL7P1.162	0	0	0	0	0.0134	0.0036
MAL7P1.163	0	0.0025	0	0	0	0
MAL7P1.17	0	0.003	0.0044	0	0.0583	0.0024
MAL7P1.170	0.1857	0.0697	0.0442	0.1908	0.0008	0
MAL7P1.171	0.0195	0.0152	0	0.0031	0	0
MAL7P1.172	0.0713	0.0142	0.0131	0.0304	0.0016	0
MAL7P1.173	0.0004	0	0	0.0015	0	0
MAL7P1.174	0.0731	0.0562	0.0098	0.0199	0	0
MAL7P1.175	0.0045	0.0175	0.0036	0	0	0
MAL7P1.177	0.0004	0	0.0016	0	0	0
MAL7P1.178	0.0037	0	0.0003	0.0032	0.0041	0
MAL7P1.18	0.0005	0.0033	0.0073	0.0009	0.0099	0
MAL7P1.19	0.0058	0.0104	0.0056	0.0005	0.0109	0.0031
MAL7P1.20	0	0	0	0	0.0007	0
MAL7P1.21	0	0	0.0003	0	0	0
MAL7P1.22	0.0003	0	0	0	0	0
MAL7P1.23	0	0	0	0	0.0011	0
MAL7P1.24	0.0055	0.0116	0.003	0.0064	0.0183	0.001
MAL7P1.25	0.0018	0.0069	0.0021	0	0.0307	0
MAL7P1.26	0.0039	0.0071	0	0.0012	0	0
MAL7P1.27	0.0171	0.0232	0.0058	0.0168	0.0041	0
MAL7P1.28	0.0049	0.0074	0.0021	0	0	0
MAL7P1.29	0	0	0.001	0.0005	0.0428	0.0058
MAL7P1.30	0	0.0033	0.0026	0	0.0012	0
MAL7P1.31	0.007	0.0238	0.0076	0.0011	0.0109	0
MAL7P1.33	0	0.011	0.0015	0	0.0189	0
MAL7P1.34	0.007	0.0052	0.0053	0.0083	0.0063	0.0006
MAL7P1.35	0	0	0	0	0.0043	0
MAL7P1.36	0.0267	0.0432	0.0119	0	0.0552	0.0251
MAL7P1.37	0	0.0028	0	0	0	0
MAL7P1.38	0.0092	0.0213	0.009	0	0.0151	0.0043
MAL7P1.39	0.0057	0.0031	0.0026	0.0072	0.0074	0.0074
MAL7P1.43	0	0	0	0	0	0.0003
MAL7P1.47	0	0.0003	0	0	0	0
MAL7P1.50	0	0	0.0007	0	0.0046	0
MAL7P1.55	0.0022	0	0	0	0	0.0009
MAL7P1.56	0.001	0	0.0001	0	0.0008	0.0005
MAL7P1.57	0	0	0	0	0	0.0001
MAL7P1.6	0.036	0.005	0.0158	0.0393	0	0
MAL7P1.62	0.0075	0.0012	0	0	0	0
MAL7P1.63	0	0	0.0025	0.006	0	0
MAL7P1.64	0.0059	0.0068	0.0079	0.0019	0.0058	0.0017
MAL7P1.66	0	0.0053	0.0019	0	0.0031	0
MAL7P1.67	0.0009	0.0014	0	0	0.0041	0
MAL7P1.68	0.0035	0.0076	0.0057	0	0.0322	0.0029
MAL7P1.7	0.0017	0	0.0011	0.0035	0	0
MAL7P1.74	0	0.0259	0.0115	0	0.3167	0.0016
MAL7P1.75	0.0015	0.043	0.0207	0	0.0559	0.0016
MAL7P1.76	0.0402	0.0334	0.0097	0.0121	0.0924	0
MAL7P1.77	0.0084	0.0491	0.0363	0	0.0249	0.006
MAL7P1.78	0.0012	0	0.0017	0	0.0276	0.0018
MAL7P1.79	0.0064	0.0339	0.0165	0.0019	0.023	0.0042
MAL7P1.81	0.0278	0.0495	0.0113	0.0021	0.0329	0.0131
MAL7P1.82	0	0.0089	0.0071	0	0.0092	0
MAL7P1.83	0.0028	0.0087	0.0045	0	0.0026	0.0033
MAL7P1.84	0.0087	0.0187	0.0198	0.0036	0.0513	0.0082
MAL7P1.86	0.007	0.0114	0.0118	0	0.02	0.0063
MAL7P1.87	0	0	0	0	0.0164	0
MAL7P1.88	0.0016	0.0066	0.0006	0	0.0093	0.0015
MAL7P1.91	0	0.0025	0.0017	0	0.0028	0
MAL7P1.93	0.0124	0.0495	0.0213	0.0014	0.0055	0.0194
MAL7P1.94	0.0371	0.0787	0.0387	0.002	0.0666	0.0052
MAL7P1.99	0.0012	0.0179	0.0111	0	0.1806	0.004
MAL8P1.1	0	0	0	0	0.0014	0.0007
MAL8P1.10	0	0	0	0	0	0
MAL8P1.100	0	0.0012	0	0	0.0025	0
MAL8P1.101	0	0.0076	0.007	0	0.0165	0
MAL8P1.102	0	0.0002	0	0	0	0
MAL8P1.103	0.0333	0.0605	0.0184	0.0014	0.0177	0.0065
MAL8P1.104	0.01	0.0081	0.0061	0.0043	0.0022	0
MAL8P1.105	0.0024	0.0039	0.0015	0	0	0
MAL8P1.106	0	0.0034	0.0054	0	0.0115	0
MAL8P1.107	0	0.0006	0	0	0	0
MAL8P1.108	0.0084	0.0147	0.0042	0.0007	0.031	0.0013
MAL8P1.109	0	0.0035	0.0078	0	0.0154	0
MAL8P1.11	0.0013	0.006	0.0033	0	0.0056	0.0014
MAL8P1.111	0.0043	0.0099	0.0075	0.0015	0.0096	0
MAL8P1.113	0.0021	0.0131	0.0064	0	0.0104	0.0009
MAL8P1.114	0.0051	0.0071	0.0017	0.0044	0.0106	0
MAL8P1.12	0	0	0.0011	0	0.0337	0
MAL8P1.122	0.0082	0.0059	0.0039	0.002	0.0134	0.004
MAL8P1.125	0.0096	0.026	0.0173	0.0012	0.0143	0.0087
MAL8P1.126	0.0007	0.0039	0.004	0	0.0038	0.0065
MAL8P1.127	0.0146	0.0278	0.0106	0	0.0118	0.0082
MAL8P1.128	0.0149	0.0496	0.024	0	0.0182	0
MAL8P1.13	0	0.0008	0.0072	0	0.0256	0
MAL8P1.130	0.0078	0.0085	0.0048	0.0028	0.006	0.0024
MAL8P1.131	0.007	0.0156	0.0051	0	0.0102	0
MAL8P1.132	0.0009	0	0	0	0	0
MAL8P1.133	0	0.0021	0.0034	0	0	0
MAL8P1.134	0	0.0088	0.0114	0.0004	0.0202	0.0161
MAL8P1.135	0	0	0.0015	0	0	0
MAL8P1.136	0	0	0	0	0.0102	0
MAL8P1.137	0	0	0	0	0.0235	0
MAL8P1.138	0	0	0.0033	0	0	0.0007
MAL8P1.139	0.0135	0.0325	0.0247	0	0.0207	0.0034
MAL8P1.14	0.0013	0.0098	0.004	0	0	0.0027
MAL8P1.141	0	0	0	0	0.0066	0
MAL8P1.142	0.0294	0.0951	0.0581	0.0017	0.0986	0.0025
MAL8P1.143	0.0015	0.0041	0.0038	0	0.0028	0
MAL8P1.144	0.0013	0.0019	0.0059	0	0	0
MAL8P1.145	0	0.0015	0.0024	0	0.0169	0.0015
MAL8P1.146	0	0.0028	0.0052	0	0.0394	0
MAL8P1.149	0	0	0	0	0.0078	0
MAL8P1.15	0	0.0048	0.0024	0	0.0076	0
MAL8P1.150	0.0095	0.0285	0.0832	0.0063	0.0306	0.0076
MAL8P1.151	0.004	0.0043	0.0076	0	0.0047	0.0037
MAL8P1.152	0.0095	0.0132	0.0037	0	0.0116	0.0043
MAL8P1.153	0	0	0.0016	0	0.004	0.0018
MAL8P1.154	0.0008	0.001	0.0002	0	0.0186	0.0067
MAL8P1.155	0	0	0	0.0136	0	0.0381
MAL8P1.156	0.0032	0.0124	0.0035	0	0.0002	0
MAL8P1.157	0.0023	0.0069	0.0016	0	0.0065	0.0002
MAL8P1.16	0.0016	0.0033	0.0021	0.0006	0.5946	0.0025
MAL8P1.160	0.0015	0	0	0.0029	0	0
MAL8P1.161	0.0084	0.0041	0.0036	0	0.0001	0.0007
MAL8P1.162	0	0	0	0	0.0027	0
MAL8P1.163	0	0.1694	0.1065	0.0993	0.1889	0.1137
MAL8P1.17	0.1376	0.3013	0.1658	0.0103	0.1341	0.0828
MAL8P1.18	0	0.0076	0.0027	0	0.0071	0
MAL8P1.19	0.0125	0.0161	0.0036	0	0.0075	0.0057
MAL8P1.20	0	0.0021	0.0019	0	0.0048	0
MAL8P1.21	0	0.0027	0.0005	0	0.0027	0
MAL8P1.23	0.0064	0.0162	0.0042	0	0.0067	0.0029
MAL8P1.25	0	0	0	0	0.0453	0
MAL8P1.26	0.0026	0	0	0	0.1254	0.0097
MAL8P1.27	0	0.0081	0.0053	0.0002	0.0111	0
MAL8P1.29	0	0	0.0011	0	0.0318	0
MAL8P1.3	0.0267	0.0518	0.0074	0.0038	0.0049	0.0011
MAL8P1.30	0.0016	0.0062	0.0045	0.0017	0.0091	0.0023
MAL8P1.31	0.0032	0.0044	0.0013	0	0.0164	0.0017
MAL8P1.32	0.0183	0.0764	0.0175	0	0.0041	0
MAL8P1.33	0	0.0022	0.0022	0	0.0037	0
MAL8P1.34	0	0.0088	0.0037	0	0.0053	0
MAL8P1.35	0	0.004	0.0014	0	0.0014	0.001
MAL8P1.36	0.0019	0.0072	0	0	0	0
MAL8P1.4	0.0073	0	0	0.0035	0	0
MAL8P1.40	0.1483	0.2003	0.0574	0.15	0.0658	0.0246
MAL8P1.42	0	0.0025	0	0	0.0034	0
MAL8P1.43	0.009	0.02	0.0083	0.0022	0.0126	0.0055
MAL8P1.45	0	0.0056	0.0024	0	0.0006	0.0046
MAL8P1.46	0	0	0	0	0.0034	0
MAL8P1.48	0	0.0019	0	0	0.0032	0
MAL8P1.49	0.0011	0	0	0	0	0
MAL8P1.5	0.0076	0.0172	0.0087	0.0051	0.103	0.0235
MAL8P1.50	0	0.0095	0.0034	0.0001	0.0042	0.0008
MAL8P1.51	0.0435	0.0789	0.0493	0.0072	0.164	0.0107
MAL8P1.52	0.0121	0.0197	0.0258	0.0657	0.0282	0
MAL8P1.56	0	0.0014	0.0014	0	0.0043	0.0024
MAL8P1.57	0.0045	0.0027	0.0023	0.002	0.0008	0
MAL8P1.58	0.0079	0.0197	0.0135	0	0.009	0
MAL8P1.6	0	0	0.0017	0	0.0304	0.0632
MAL8P1.61	0.0005	0.0066	0.0087	0	0.0099	0
MAL8P1.62	0.0052	0.0176	0.0175	0	0.1575	0.0015
MAL8P1.63	0.0018	0.0066	0	0	0.0071	0
MAL8P1.64	0.0036	0.0042	0.0013	0.0006	0.003	0.0019
MAL8P1.65	0.0013	0.001	0	0	0	0
MAL8P1.66	0	0.0023	0.0051	0.0026	0.0615	0.0451
MAL8P1.67	0.0174	0.0325	0.0058	0.0053	0.0744	0.0053
MAL8P1.68	0	0	0	0	0.0035	0
MAL8P1.69	0.081	0.2199	0.1069	0.121	0.0581	0.0392
MAL8P1.7	0	0	0	0	0	0.0009
MAL8P1.70	0.0029	0.0011	0.0262	0	0.0047	0.0181
MAL8P1.71	0.002	0.0053	0.002	0.0017	0.0116	0.0035
MAL8P1.72	0.025	0.0779	0.0601	0.0348	0.592	0.0112
MAL8P1.73	0	0.0032	0.0195	0	0.0118	0
MAL8P1.74	0.0007	0.0062	0.0023	0	0.0037	0
MAL8P1.75	0	0.002	0	0	0	0
MAL8P1.76	0.0016	0.0027	0.0018	0.0016	0.3954	0.0044
MAL8P1.77	0	0	0.0019	0	0	0
MAL8P1.78	0	0	0	0	0.0903	0.0013
MAL8P1.79	0	0.008	0.0069	0.0012	0.0374	0.0065
MAL8P1.8	0	0.0058	0.0045	0	0.0039	0.0111
MAL8P1.80	0.0015	0.002	0	0	0.0046	0
MAL8P1.81	0.0062	0	0.0046	0.0023	0	0
MAL8P1.82	0	0	0.001	0	0.0023	0.002
MAL8P1.83	0.0026	0.0039	0.0009	0	0	0
MAL8P1.84	0	0.0054	0.0063	0	0	0
MAL8P1.85	0.0003	0.0085	0.0048	0	0.0123	0
MAL8P1.86	0	0.0038	0.0016	0	0.0017	0
MAL8P1.88	0.0032	0	0.0013	0.0135	0	0
MAL8P1.9	0.0106	0.0257	0.0087	0	0.045	0.0031
MAL8P1.91	0	0.0018	0.0031	0.0084	0.0095	0.0088
MAL8P1.92	0.0057	0.0072	0.0018	0.0011	0.0039	0.0006
MAL8P1.94	0.0103	0.0126	0.0031	0	0.0268	0
MAL8P1.95	0.0659	0.1487	0.0164	0.0588	0.0347	0.0087
MAL8P1.96	0.0025	0.0102	0.0081	0.0024	0.0265	0.0028
MAL8P1.97	0	0	0	0.0009	0.0035	0.002
MAL8P1.98	0	0.0008	0.0004	0	0	0
MAL8P1.99	0	0	0.0024	0	0	0
PF00_0001	0	0.0056	0	0	0.0046	0
PF00_0002	0	0	0.0002	0.0004	0.006	0.0006
PF00_0003	0	0.0135	0.015	0	0.0187	0.0093
PF07_0003	0	0	0	0	0.0058	0
PF07_0004	0.0066	0.0006	0.0033	0.0143	0	0
PF07_0005	0.0086	0.0018	0.0078	0.0038	0.0016	0
PF07_0006	0.0036	0	0	0	0	0
PF07_0007	0.4266	0.3178	0.0587	0.1889	0.0283	0.008
PF07_0008	0.0329	0.0197	0.0026	0.0009	0	0
PF07_0009	0	0	0	0.03	0	0
PF07_0011	0.0005	0.0029	0	0.0002	0	0
PF07_0012	0	0	0.0015	0	0.0023	0
PF07_0013	0	0.0065	0.0012	0	0	0
PF07_0016	0.0009	0.024	0.032	0.0003	0.0129	0.0021
PF07_0017	0.0011	0.0063	0.0069	0	0.0257	0
PF07_0018	0.0003	0.0014	0.0013	0	0.0001	0
PF07_0019	0	0.0051	0.0065	0	0.0048	0.0015
PF07_0020	0.0142	0.022	0.0119	0	0.0097	0
PF07_0021	0	0	0.0045	0	0.0036	0
PF07_0022	0.0003	0.0036	0.0011	0	0.0015	0
PF07_0023	0.001	0.0138	0.0129	0.0009	0.0277	0.0051
PF07_0024	0.0005	0.0009	0	0.0022	0	0
PF07_0025	0.0033	0.0039	0.0019	0	0.0163	0
PF07_0026	0.003	0.0064	0.0041	0	0.005	0.0033
PF07_0027	0.0249	0.039	0.0112	0.0196	0.0644	0.0078
PF07_0028	0.0006	0.0004	0	0.0011	0.002	0.0019
PF07_0029	0.0977	0.2519	0.0841	0.0754	0.0734	0.071
PF07_0030	0.0235	0.0287	0.0084	0.0026	0.0692	0.0101
PF07_0031	0	0	0	0	0.0802	0
PF07_0032	0.0052	0.036	0.0284	0.0048	0.08	0.0025
PF07_0033	0.0344	0.067	0.0163	0.0056	0.0359	0.0024
PF07_0034	0.003	0.0044	0.0056	0.0018	0.0146	0
PF07_0035	0.0065	0.0685	0.0385	0.0022	0.0613	0.004
PF07_0037	0.0075	0.0131	0.0049	0.0014	0.0132	0.0041
PF07_0038	0	0	0.0004	0	0	0
PF07_0040	0.0036	0.0095	0.0086	0.0007	0.0796	0.0031
PF07_0041	0	0	0	0	0.0031	0
PF07_0042	0	0	0	0	0.003	0
PF07_0043	0.069	0.1135	0.0282	0.0118	0.0376	0.0044
PF07_0045	0.0013	0.006	0.0039	0	0.0233	0
PF07_0046	0.0043	0.0103	0.0043	0.0004	0.0159	0
PF07_0047	0.0132	0.0466	0.0159	0.0018	0.0223	0.0025
PF07_0048	0.0043	0.0025	0.0014	0.0016	0.0141	0.0059
PF07_0049	0.0111	0.011	0.0158	0.0023	0.0481	0.009
PF07_0050	0.0048	0	0	0.0003	0.0003	0
PF07_0051	0.0012	0	0	0	0.0012	0
PF07_0052	0	0	0.0047	0	0.0034	0
PF07_0053	0.0032	0.0054	0.0026	0	0	0
PF07_0054	0.0494	0.0801	0.0806	0.03	0.0351	0.0196
PF07_0057	0.001	0.0037	0	0	0	0
PF07_0058	0.0802	0.1053	0.0603	0.0082	0.097	0.0971
PF07_0060	0.0022	0	0.0008	0	0.0367	0
PF07_0061	0	0.0038	0.0077	0	0.1591	0
PF07_0062	0	0.0081	0.0037	0	0.0045	0
PF07_0063	0.002	0.0196	0.0124	0.0048	0.1212	0.0114
PF07_0064	0.0012	0.0116	0.006	0	0.0292	0
PF07_0065	0.0037	0.049	0.0287	0	0.0303	0.0033
PF07_0066	0.0064	0.0094	0.0033	0	0.0124	0
PF07_0067	0.0065	0.0094	0.0008	0.0011	0.0079	0
PF07_0068	0.0024	0.013	0.0077	0	0.0154	0.0019
PF07_0069	0.0002	0.0081	0.0027	0.0001	0.018	0.0031
PF07_0070	0.0168	0.0599	0.0161	0.0023	0.0759	0.0085
PF07_0071	0.0049	0.0084	0.0024	0	0.0055	0.0038
PF07_0072	0.0044	0.0226	0.0344	0.0008	0.0462	0.0309
PF07_0073	0.0088	0.0234	0.0118	0	0.0409	0
PF07_0074	0	0.003	0.0012	0	0.049	0.0056
PF07_0075	0	0.0036	0.0007	0	0.0011	0
PF07_0076	0	0	0.0001	0	0.0034	0
PF07_0077	0.0045	0.011	0.0036	0	0.0179	0
PF07_0078	0	0.0031	0.004	0	0.0033	0.0019
PF07_0080	0.0598	0.0862	0.0213	0.0032	0.0155	0.0031
PF07_0081	0.0073	0.0141	0.0095	0.0005	0.0298	0.0063
PF07_0082	0	0.001	0.0015	0	0.0007	0
PF07_0083	0.0028	0.003	0.0001	0	0.0102	0.0032
PF07_0084	0.0058	0.0111	0.0032	0	0.0104	0
PF07_0085	0.0041	0.0243	0.005	0	0.0011	0.0033
PF07_0086	0.0022	0.0057	0.0059	0	0.0068	0.0039
PF07_0087	0.0007	0.0125	0.0059	0	0.0112	0
PF07_0088	0.1028	0.1655	0.0506	0.0105	0.0334	0.0039
PF07_0089	0	0	0	0	0.0252	0.0001
PF07_0090	0.0007	0	0.001	0	0.0318	0
PF07_0091	0.0112	0.0168	0.0085	0.0013	0.0467	0.0018
PF07_0092	0.0145	0.021	0.0111	0.0033	0.0646	0.005
PF07_0093	0.0053	0.0169	0.0123	0.0032	0.0349	0.0011
PF07_0094	0.0004	0	0	0	0.21	0
PF07_0095	0	0.0047	0	0	0	0
PF07_0096	0	0	0	0	0.0033	0
PF07_0097	0.0057	0.0037	0	0	0	0.0021
PF07_0098	0.0016	0	0	0	0	0
PF07_0099	0.0032	0.0047	0.0008	0	0.0031	0
PF07_0100	0.0032	0.005	0.0032	0.0014	0.0131	0.0057
PF07_0101	0	0.0037	0.005	0	0.0068	0
PF07_0102	0	0.0006	0	0	0	0
PF07_0103	0.0147	0.0176	0.0073	0.0116	0.0177	0.0088
PF07_0104	0	0	0	0	0.0312	0
PF07_0105	0	0.0013	0.0013	0	0.003	0.0015
PF07_0106	0.0073	0.0106	0.0013	0	0.002	0.0008
PF07_0107	0.0012	0	0	0	0	0
PF07_0108	0	0.0053	0.0018	0	0.0153	0
PF07_0110	0.0018	0.0081	0.0015	0	0.0039	0.0027
PF07_0111	0	0	0.0002	0	0.0126	0
PF07_0112	0.0074	0.0228	0.0157	0	0.0028	0.0018
PF07_0113	0	0.0015	0	0	0	0
PF07_0114	0.0006	0.0057	0.0035	0	0.0014	0
PF07_0117	0.0099	0.0151	0.0036	0.0032	0.0029	0
PF07_0118	0	0.0013	0.0012	0	0	0
PF07_0119	0	0.0057	0.003	0	0.0533	0
PF07_0121	0.0465	0.0768	0.0132	0.0163	0.0208	0.0116
PF07_0122	0.0038	0.0058	0.0017	0.0031	0.0069	0.0031
PF07_0123	0.0047	0.0062	0.0014	0	0.0052	0.0035
PF07_0124	0	0	0	0	0.0064	0
PF07_0126	0.0588	0.0748	0.0194	0.0207	0.0031	0.0108
PF07_0127	0	0	0	0	0	0.0008
PF07_0128	0.0144	0.0006	0.0432	0.0445	0	0
PF07_0129	0.0112	0.0294	0.0173	0.0012	0.0031	0.0021
PF07_0130	0	0	0.0002	0	0	0.0035
PF07_0132	0.0016	0.002	0	0.0002	0	0.0012
PF07_0133	0	0.0003	0	0.0004	0.0006	0.0015
PF07_0134	0	0	0	0	0	0.0008
PF07_0135	0.0001	0.0006	0.0007	0.0009	0.0029	0.0032
PF07_0139	0.0062	0.0038	0.0025	0.0027	0.0048	0.0042
PF08_0001	0.0101	0.0104	0	0	0.0171	0.0046
PF08_0003	0.0011	0	0	0.0015	0	0
PF08_0004	0.0961	0.1298	0.0415	0.1318	0.1738	0.004
PF08_0005	0	0	0	0	0	0.0058
PF08_0006	0.0132	0.0452	0.0055	0	0.0741	0.0031
PF08_0007	0	0.0008	0.0019	0	0	0.0035
PF08_0008	0	0	0.003	0	0.0007	0.0087
PF08_0009	0	0.0049	0.0023	0	0.0169	0.0006
PF08_0010	0	0.0046	0.0039	0	0	0
PF08_0011	0.0017	0.0083	0.0028	0	0.0087	0.0126
PF08_0012	0	0	0.0006	0	0.0031	0
PF08_0014	0	0.0049	0.0032	0	0.0285	0
PF08_0015	0	0	0	0	0.3346	0
PF08_0017	0	0	0	0	0.1713	0
PF08_0018	0.0012	0.0053	0.0024	0	0.0026	0
PF08_0019	0.2494	0.4404	0.1308	0.0616	0.0563	0.0296
PF08_0020	0.0081	0.019	0.0103	0	0.0294	0.0082
PF08_0021	0	0.0086	0.0058	0	0.0098	0
PF08_0023	0	0	0	0	0.0085	0
PF08_0024	0	0	0	0	0.0131	0
PF08_0025	0	0.0177	0.007	0	0.0445	0
PF08_0026	0.0045	0.0044	0.0036	0	0.0068	0.0082
PF08_0027	0.002	0.0028	0	0	0	0
PF08_0028	0.0113	0.0173	0.0103	0	0.0232	0.0053
PF08_0030	0	0	0	0	0.0014	0
PF08_0031	0.0037	0.0208	0.0075	0.0001	0.0119	0.001
PF08_0032	0.0021	0.0042	0.0034	0	0	0
PF08_0033	0	0	0	0	0.0104	0
PF08_0034	0.0029	0.0086	0.0048	0.0008	0.0021	0.0009
PF08_0035	0	0	0.0103	0	0	0
PF08_0036	0.0178	0.0213	0.0218	0.01	0.0201	0.0007
PF08_0037	0.0033	0	0	0	0	0
PF08_0038	0	0.0022	0	0	0.0049	0
PF08_0039	0.0458	0.094	0.0215	0.012	0.0382	0.0063
PF08_0040	0.0024	0.0039	0.0013	0.0014	0.0042	0
PF08_0042	0	0	0	0.0004	0.0029	0
PF08_0043	0.0008	0	0.0012	0	0	0
PF08_0044	0.0004	0	0	0.0009	0	0
PF08_0045	0	0.0068	0.0044	0	0.0047	0.0046
PF08_0046	0	0	0	0	0.0045	0
PF08_0047	0.0099	0.0066	0.0069	0.0089	0.0054	0.0047
PF08_0048	0.0185	0.0444	0.0117	0.0006	0.0125	0.0006
PF08_0050	0	0	0	0	0.0005	0
PF08_0051	0	0.0031	0.0009	0	0	0
PF08_0054	0.3533	0.8058	0.3744	0.374	0.2225	0.3025
PF08_0055	0.0017	0	0	0.003	0.004	0
PF08_0056	0.0273	0.0264	0.0243	0.0339	0.0423	0.0065
PF08_0058	0	0	0.0045	0	0.0107	0
PF08_0059	0.0443	0.0726	0.0413	0	0.1805	0
PF08_0060	0.0438	0.0849	0.0382	0	0.0288	0.0127
PF08_0061	0.0023	0.0054	0.0046	0	0.0047	0.0077
PF08_0063	0.0022	0.0213	0.0059	0	0.0086	0.0016
PF08_0064	0	0	0.0018	0	0.0158	0.0022
PF08_0065	0.0047	0.006	0	0	0.0027	0
PF08_0066	0	0.0008	0.0008	0	0.0149	0
PF08_0068	0.0003	0.0069	0.0034	0	0.0214	0
PF08_0071	0.0132	0.0479	0.0192	0	0.0312	0.011
PF08_0072	0.0012	0	0	0.0028	0.0094	0.0037
PF08_0073	0.0006	0.0013	0.0016	0.0043	0.0153	0.0036
PF08_0074	0.2301	0.2998	0.1041	0.092	0.1407	0.0891
PF08_0075	0.0736	0.1101	0.0295	0.0338	0.0264	0
PF08_0076	0.0338	0.0431	0.0144	0.0036	0.0107	0
PF08_0077	0	0	0	0	0.0423	0
PF08_0078	0.0016	0.0127	0.0037	0.0006	0.0059	0
PF08_0079	0.006	0.0081	0.0014	0	0.007	0
PF08_0080	0	0.0028	0.0012	0	0.0271	0
PF08_0081	0.0072	0.0102	0.0016	0.0024	0.0099	0
PF08_0082	0	0.002	0.0052	0	0.0085	0.0085
PF08_0083	0.0022	0	0	0.0054	0	0
PF08_0085	0.0175	0.0494	0.0254	0.0043	0.1633	0.0185
PF08_0086	0.007	0.0046	0.0014	0.0001	0.005	0
PF08_0087	0.0261	0.0716	0.0362	0.0035	0.0237	0.0077
PF08_0088	0	0	0	0	0	0.0066
PF08_0089	0.0038	0.0107	0.0118	0	0.004	0
PF08_0091	0	0	0.0041	0	0	0
PF08_0092	0.0004	0.0017	0	0	0	0
PF08_0093	0	0.0023	0.0053	0	0	0
PF08_0094	0	0.0055	0.0044	0	0.0061	0
PF08_0095	0.0008	0.0062	0.0015	0	0	0
PF08_0096	0.01	0.0176	0.0039	0.0005	0.0332	0.0074
PF08_0097	0.006	0.0152	0.0059	0	0.0835	0.0011
PF08_0098	0	0.0001	0	0	0.0049	0
PF08_0100	0	0	0	0	0.0104	0
PF08_0101	0	0	0.0009	0	0	0
PF08_0102	0.0008	0.0017	0	0	0.0164	0
PF08_0103	0.0098	0.004	0.0026	0	0.004	0.001
PF08_0104	0.002	0.0039	0.0015	0.0007	0.004	0.0016
PF08_0105	0	0	0	0.0002	0	0.001
PF08_0106	0.0026	0	0.0011	0.0008	0.0067	0.0016
PF08_0107	0.0134	0.0038	0.0032	0.0017	0.0046	0.0019
PF08_0108	0.0016	0	0.0267	0	0.0182	0.034
PF08_0109	0.0086	0.0157	0.0147	0	0.0272	0.003
PF08_0110	0.0023	0.0068	0.0037	0	0.0002	0
PF08_0111	0.0078	0.0122	0.0045	0	0.0121	0
PF08_0112	0	0.0009	0	0	0	0
PF08_0113	0.0063	0.0065	0.0034	0.0039	0.0034	0.0055
PF08_0114	0.0198	0.0311	0.0138	0	0.0234	0.0024
PF08_0115	0.0121	0.0191	0.0165	0.0017	0.0221	0.0365
PF08_0116	0.0028	0.0061	0.003	0	0.0074	0.0033
PF08_0117	0.0009	0.0028	0	0	0.0029	0.0012
PF08_0118	0	0	0	0	0.039	0
PF08_0119	0.0821	0.0107	0.1171	0.4281	0.0976	0.2622
PF08_0120	0.0016	0.0028	0.003	0.001	0.0026	0
PF08_0121	0.0109	0.0093	0.0028	0	0.0098	0
PF08_0122	0	0	0	0	0.0711	0.0034
PF08_0123	0.002	0.0047	0	0	0	0
PF08_0124	0.0041	0.0066	0.0025	0.003	0.0031	0.0036
PF08_0125	0.0015	0.016	0.0092	0	0.0203	0
PF08_0126	0.0026	0.0101	0.0102	0.0021	0.2435	0.0134
PF08_0127	0.0012	0.0021	0	0	0.0054	0
PF08_0128	0.0006	0.0009	0.0006	0	0.0027	0
PF08_0129	0	0.0052	0.0153	0.0005	0.0179	0.0129
PF08_0130	0.0033	0.0075	0	0	0.0046	0.0021
PF08_0131	0.0549	0.146	0.0746	0.0012	0.023	0.0025
PF08_0132	0.0435	0.0974	0.0367	0	0.0266	0.0396
PF08_0133	0	0	0.0002	0	0.0177	0.0046
PF08_0134	0	0	0.001	0	0.0084	0
PF08_0135	0.002	0.0025	0	0	0	0
PF08_0137	0.0085	0.0085	0.0008	0.0007	0	0
PF08_0138	0	0.0014	0.0009	0.0004	0	0.0021
PF08_0139	0.0023	0.0008	0.0011	0.0019	0.0034	0.0029
PF08_0140	0.0026	0.0032	0.0017	0.0033	0.0046	0.0018
PF08_0141	0.0011	0.0006	0	0	0.0005	0
PF08_0142	0.0088	0.0058	0.004	0.001	0.0047	0.0042
PF10_0001	0.0045	0.005	0.0033	0.0031	0.006	0.0018
PF10_0002	0.0012	0.0011	0.0012	0.0011	0.0014	0.0039
PF10_0003	0	0.0042	0	0.0017	0	0.0026
PF10_0004	0.0002	0	0	0	0	0.0008
PF10_0005	0.0009	0.0006	0.0009	0.0007	0.0015	0.0018
PF10_0006	0.0158	0.0342	0.002	0.0012	0.0038	0.003
PF10_0009	0	0.0012	0	0	0	0.0007
PF10_0011	0	0.0005	0	0	0	0
PF10_0013	0.0002	0	0	0	0	0
PF10_0014	0.0049	0	0.0042	0.0113	0	0
PF10_0015	0.0061	0	0.0058	0.0245	0	0
PF10_0016	0	0.0367	0.0188	0	0	0
PF10_0018	0.0093	0	0	0.0032	0	0
PF10_0019	0.742	0.2407	0.37	0.4317	0.0119	0.0063
PF10_0020	0.0004	0.0487	0.0468	0	0	0.0009
PF10_0021	0.0075	0.0008	0.0033	0.0017	0	0
PF10_0022	0.0048	0	0	0.0036	0	0
PF10_0023	0	0	0	0.0011	0	0.0002
PF10_0025	0.0546	0.0096	0.0232	0.1033	0.0014	0.0014
PF10_0026	0.0021	0.0066	0.0023	0	0	0
PF10_0028	0.0217	0.0381	0.0143	0.0197	0.0558	0.0027
PF10_0031	0	0.0008	0	0	0.0049	0
PF10_0032	0.0017	0.0042	0.0022	0	0.0077	0
PF10_0033	0.0071	0	0.006	0	0	0
PF10_0034	0	0.0024	0.0045	0	0.0047	0
PF10_0035	0	0	0	0	0.0024	0
PF10_0036	0.018	0.0352	0.0207	0	0.0127	0.0072
PF10_0037	0	0	0.0038	0	0.0049	0
PF10_0038	0.0082	0.0124	0.0028	0	0	0
PF10_0039	0.002	0.0023	0.0204	0.002	0.1331	0
PF10_0040	0	0	0	0	0.0055	0
PF10_0041	0.0281	0.0578	0.0188	0.0008	0.011	0.0007
PF10_0042	0	0	0	0	0	0
PF10_0043	0.0288	0.0453	0.0169	0.006	0.0102	0.0029
PF10_0044	0.0001	0	0	0	0	0.0017
PF10_0045	0	0.004	0.0039	0	0.0026	0
PF10_0046	0.0327	0.0369	0.0254	0.0063	0.3101	0.0163
PF10_0047	0.0069	0.0252	0.006	0	0.0119	0.0017
PF10_0050	0	0	0.0003	0	0.0134	0.0017
PF10_0051	0.0009	0.0022	0.0013	0	0.003	0.0008
PF10_0052	0.0005	0.0083	0.0017	0	0.0112	0.0007
PF10_0053	0	0.0013	0	0	0.001	0
PF10_0054	0.0033	0.0023	0	0	0.0032	0
PF10_0056	0	0.0006	0	0	0	0
PF10_0057	0.0028	0.0156	0.0082	0	0.0239	0.0008
PF10_0058	0.0095	0.0118	0.0013	0	0.0184	0.0122
PF10_0060	0	0	0	0	0.0066	0
PF10_0061	0	0	0	0.0006	0.3369	0.0041
PF10_0062	0	0.0031	0.0016	0.0023	0.0232	0.002
PF10_0063	0.053	0.0825	0.0332	0.0394	0.0136	0.0096
PF10_0065	0	0.0042	0.0014	0	0.0085	0
PF10_0066	0	0.0051	0	0	0.0282	0
PF10_0067	0.012	0.0209	0.0031	0.0025	0.0807	0.0107
PF10_0068	0.0093	0.013	0.0046	0.0077	0.0087	0.0023
PF10_0069	0.0092	0.0266	0.0139	0.0015	0.388	0.0057
PF10_0070	0.0067	0.0148	0.003	0	0.032	0
PF10_0071	0	0.0042	0.0141	0	0.0151	0.0149
PF10_0072	0	0	0.0087	0	0.0014	0
PF10_0073	0.0013	0.0026	0	0	0	0
PF10_0074	0.0062	0.0098	0.0045	0	0.0018	0
PF10_0075	0.0036	0.0126	0.0031	0	0.0037	0.0008
PF10_0076	0	0	0	0	0.0061	0
PF10_0077	0.0034	0.0089	0.0025	0.001	0.0045	0.0012
PF10_0078	0.0027	0.0042	0.0036	0	0	0
PF10_0079	0.012	0.0166	0.0126	0	0.0045	0.0051
PF10_0081	0.0304	0.0707	0.0522	0.0012	0.0772	0.0636
PF10_0082	0	0.0004	0.0026	0	0.0047	0
PF10_0083	0	0	0	0	0.0085	0.002
PF10_0084	0.0159	0.1874	0.1124	0.0014	0.1701	0.0183
PF10_0085	0.0212	0.0253	0.0067	0.0125	0.0307	0.0069
PF10_0086	0.0352	0.0902	0.0314	0.0038	0.0178	0
PF10_0087	0.0247	0.0216	0.0051	0.0075	0.0044	0.0008
PF10_0088	0	0	0	0.001	0.0313	0
PF10_0089	0.0074	0.0117	0.0029	0.0011	0.0165	0.0032
PF10_0090	0.0015	0.0067	0.0048	0	0.0092	0
PF10_0091	0.0076	0.0138	0.0063	0.0021	0.007	0.0017
PF10_0092	0	0.0053	0.0027	0	0.0176	0
PF10_0093	0.0034	0.0072	0.0018	0	0.0012	0.0013
PF10_0094	0	0.0024	0.0164	0	0.0602	0
PF10_0095	0.017	0.0247	0.0081	0.0049	0.0394	0.0196
PF10_0096	0.0025	0.0085	0.0034	0	0.0119	0.0009
PF10_0097	0.0026	0.0118	0.0084	0.0038	0.0159	0.0112
PF10_0098	0.0058	0.0086	0.0047	0.0055	0.0384	0.0041
PF10_0100	0.0356	0.0481	0.0598	0.187	0.01	0
PF10_0101	0.0002	0.0008	0.0003	0.0019	0.0269	0.0022
PF10_0102	0.0018	0	0.0027	0.004	0.0663	0.0032
PF10_0103	0.0175	0.0315	0.0076	0.0011	0.0074	0.0055
PF10_0104	0.0177	0.0244	0.0138	0.0018	0.046	0.0104
PF10_0105	0	0.0006	0	0	0.0008	0
PF10_0106	0	0.0059	0	0	0	0.002
PF10_0107	0	0	0.0028	0	0	0
PF10_0108	0.0027	0.0071	0.0019	0	0	0
PF10_0111	0.0042	0.0138	0.0078	0	0.022	0.0007
PF10_0112	0.0032	0.0063	0.0043	0.0078	0.0158	0.0145
PF10_0114	0.0144	0.0283	0.013	0.0008	0.0293	0.0019
PF10_0115	0.0726	0.1096	0.0377	0.02	0.3846	0.0296
PF10_0116	0.0031	0.022	0.0178	0	0.0093	0.0013
PF10_0117	0.0085	0.0241	0.0204	0.002	0.178	0.0111
PF10_0118	0	0.002	0.0017	0	0.0047	0
PF10_0119	0	0.012	0.0216	0	0.0048	0
PF10_0120	0.0019	0.0576	0.0498	0	0.0992	0.0188
PF10_0121	0.1743	0.5169	0.2245	0.0035	0.1373	0.0028
PF10_0122	0.0016	0.0064	0.0029	0	0.018	0
PF10_0123	0.0292	0.0481	0.0071	0.0021	0.0039	0
PF10_0126	0.0147	0.0304	0.0093	0.0116	0.0049	0.0066
PF10_0127	0.0021	0.0044	0.0033	0	0.0082	0
PF10_0128	0.0037	0.0057	0	0	0.0141	0
PF10_0129	0.0047	0.0172	0.0128	0	0.0082	0.0016
PF10_0130	0.0023	0.0097	0.0035	0	0	0
PF10_0132	0.0011	0.0063	0.0041	0	0.0071	0
PF10_0133	0	0.0045	0.0022	0	0.0069	0
PF10_0134	0	0.0116	0.0032	0	0.0263	0
PF10_0135	0	0.0059	0.0136	0	0.0051	0
PF10_0138	0	0	0.0245	0	0	0
PF10_0140	0	0.0033	0.0039	0	0.0109	0
PF10_0141	0.0044	0.0075	0.0013	0	0	0
PF10_0142	0.0008	0.0019	0	0	0	0
PF10_0143	0.0006	0	0.0011	0	0	0
PF10_0144	0.0093	0.0259	0.0019	0	0.0184	0
PF10_0146	0	0	0	0	0.0016	0
PF10_0147	0	0	0	0	0.0011	0
PF10_0148	0	0	0.0005	0	0.0032	0
PF10_0149	0.0098	0.0257	0.0039	0.0001	0.0022	0
PF10_0150	0.0167	0.0323	0.0044	0	0.0059	0
PF10_0151	0	0.0026	0	0	0	0
PF10_0153	0.0015	0.0131	0.0022	0	0.0065	0.0015
PF10_0154	0	0.0023	0.0035	0	0	0
PF10_0155	0.1393	0.3605	0.1062	0.0023	0.0143	0
PF10_0156	0	0	0.002	0	0.0211	0.0042
PF10_0159	0.3484	0.7358	0.5052	0.0043	0.015	0.007
PF10_0160	0.0232	0.056	0.0111	0.0034	0.0052	0
PF10_0161	0.0008	0	0	0	0.0011	0
PF10_0162	0	0	0	0.002	0	0
PF10_0163	0.0043	0.001	0.0023	0.0076	0	0
PF10_0164	0.042	0.1789	0.1171	0.0099	0.4111	0.375
PF10_0165	0.0027	0.0236	0.0107	0	0.0249	0.0282
PF10_0166	0	0	0.0023	0	0	0
PF10_0167	0	0.0026	0.0022	0	0.0027	0
PF10_0168	0	0.001	0	0	0.0287	0
PF10_0169	0.0242	0.0271	0.0063	0	0.0821	0.0085
PF10_0170	0	0	0.0005	0.0025	0.0059	0.006
PF10_0171	0.0006	0.0006	0	0	0	0
PF10_0172	0	0.0034	0.0011	0	0.0099	0.0037
PF10_0173	0.0045	0.0096	0.0043	0	0.0083	0.0084
PF10_0174	0.0021	0.006	0.0046	0	0.0082	0.0029
PF10_0176	0	0	0	0	0.0077	0
PF10_0177	0	0	0	0	0.0075	0
PF10_0178	0.001	0	0.004	0.0086	0.5066	0
PF10_0179	0.002	0.0031	0.0005	0.0011	0.0038	0.002
PF10_0180	0.0555	0.0731	0.0186	0.0132	0.0348	0.0271
PF10_0181	0	0	0	0	0.0067	0
PF10_0182	0	0	0	0.0013	0.0069	0.0008
PF10_0183	0.0029	0.0051	0.0019	0.0013	0.0051	0.0071
PF10_0184	0	0	0.0007	0	0.0309	0
PF10_0185	0	0	0	0	0.0301	0
PF10_0186	0	0	0.0012	0	0.0073	0
PF10_0187	0.0224	0.0297	0.0116	0.0014	0.0129	0.003
PF10_0188	0	0.0014	0.0035	0	0	0
PF10_0189	0	0.003	0.0081	0	0.0565	0.0025
PF10_0190	0	0	0	0	0.0015	0
PF10_0191	0	0.0058	0	0	0	0
PF10_0192	0.0022	0.0204	0.0158	0	0.01	0.0066
PF10_0193	0	0	0.0048	0	0.0038	0.001
PF10_0194	0.0115	0.026	0.007	0	0.0361	0.0073
PF10_0195	0	0	0	0	0.1486	0
PF10_0196	0	0.0006	0.0006	0.0001	0.063	0.0021
PF10_0197	0.0023	0.0046	0	0	0.004	0.0012
PF10_0198	0	0	0	0	0.0029	0.0025
PF10_0200	0.0025	0.0053	0	0	0.002	0
PF10_0203	0.0399	0.1018	0.0872	0.0045	0.1231	0.014
PF10_0204	0.001	0.0079	0.0056	0.0007	0.0096	0.0025
PF10_0205	0	0.0013	0.001	0	0.0016	0
PF10_0208	0.0098	0.0161	0.0095	0.0019	0.0107	0.0114
PF10_0209	0.0083	0.0109	0.0044	0	0.0664	0.006
PF10_0210	0.0058	0.0302	0.0106	0.0007	0.0549	0.0008
PF10_0211	0.001	0.0021	0.002	0	0.0005	0
PF10_0212	0.0051	0.0112	0.0143	0	0.003	0
PF10_0213	0	0.003	0.0039	0	0.0038	0.0039
PF10_0214	0	0.002	0	0	0	0.0031
PF10_0215	0.0015	0.0034	0.0011	0	0.0012	0.002
PF10_0216	0	0.0038	0.0004	0	0	0.0013
PF10_0217	0.0145	0.0252	0.0116	0.0003	0.0136	0
PF10_0218	0.0021	0.0206	0.0226	0.0056	0.0301	0.204
PF10_0219	0.0004	0.0002	0	0	0	0
PF10_0220	0	0.0041	0.0165	0	0.0313	0.016
PF10_0221	0	0.0001	0	0	0	0
PF10_0222	0	0.0258	0.0144	0.0018	0.0536	0.0047
PF10_0223	0	0	0.0021	0.0004	0.0011	0.0026
PF10_0225	0.0025	0.007	0	0	0.0024	0
PF10_0228	0	0.0001	0.0009	0	0.0203	0.0013
PF10_0229	0	0	0	0	0	0.0018
PF10_0230	0	0	0	0	0.0014	0
PF10_0231	0	0	0	0	0	0.0186
PF10_0232	0.0187	0.0395	0.0218	0.0103	0.0293	0.0379
PF10_0233	0.0006	0.0072	0.0028	0.0013	0	0.0024
PF10_0234	0	0.0015	0	0	0.0075	0.007
PF10_0235	0	0	0.0015	0	0.0032	0
PF10_0236	0	0	0	0	0.0101	0
PF10_0237	0	0	0	0	0.0012	0
PF10_0238	0	0	0	0	0.0003	0
PF10_0239	0	0.0166	0.0077	0	0	0
PF10_0240	0.001	0.0072	0.0024	0.0015	0.0058	0.001
PF10_0242	0.1436	0.1326	0.0446	0.0755	0.3459	0.0082
PF10_0243	0	0.002	0.0005	0	0	0
PF10_0244	0.0158	0.0115	0.0142	0.0061	0.047	0.0057
PF10_0245	0.0051	0.0095	0.0105	0.0017	0.0273	0.0011
PF10_0246	0	0	0	0	0.002	0
PF10_0247	0	0.0004	0.0057	0	0.0089	0.0014
PF10_0248	0	0.0002	0.0039	0	0.0137	0
PF10_0252	0.0057	0.0322	0	0	0	0
PF10_0253	0	0.0473	0.0174	0.0004	0.047	0.0107
PF10_0254	0	0.0055	0.0122	0	0.0421	0.001
PF10_0255	0	0	0.0005	0	0	0
PF10_0256	0.005	0.0408	0.0648	0.0022	0.2707	0.0168
PF10_0257	0.0344	0.0545	0	0	0.0379	0.0182
PF10_0258	0	0	0	0	0.1173	0
PF10_0259	0.0019	0.0105	0.0026	0	0.0047	0.0002
PF10_0260	0	0.002	0	0	0.0079	0.0014
PF10_0261	0	0	0	0	0	0.0029
PF10_0262	0.0001	0	0.0034	0.0029	0.0035	0.0181
PF10_0264	0.2774	0.3836	0.1139	0.0889	0.188	0.0415
PF10_0265	0	0.0005	0	0	0.0142	0.0047
PF10_0266	0.0044	0.0055	0.0004	0.0009	0.0057	0.004
PF10_0267	0.0049	0.0184	0.0036	0.0017	0.015	0.0032
PF10_0268	0.0328	0.0789	0.1254	0.0619	0.1662	0.0169
PF10_0269	0.007	0.0134	0.0064	0.003	0.0198	0
PF10_0270	0.0004	0	0	0	0	0
PF10_0271	0	0.0035	0.0032	0	0.0082	0
PF10_0272	0.0243	0.0399	0.0089	0.002	0.0059	0.0017
PF10_0273	0	0	0.0003	0	0.0481	0
PF10_0274	0.0027	0.0052	0	0	0	0
PF10_0276	0	0.0167	0.0103	0	0.0546	0.0023
PF10_0277	0.0049	0.0067	0.0006	0.0018	0.0066	0
PF10_0278	0.0034	0.006	0	0	0.0031	0
PF10_0279	0	0	0	0	0.0054	0
PF10_0281	0.0019	0.0125	0.0268	0.0009	0.0264	0.0082
PF10_0282	0	0.0438	0.0319	0	0.0835	0.009
PF10_0283	0	0	0.0043	0	0.0132	0.0032
PF10_0284	0	0.0028	0.001	0	0	0
PF10_0285	0.0086	0.0082	0.001	0	0.0161	0.002
PF10_0286	0.0027	0.0147	0.0038	0	0.0057	0.0014
PF10_0287	0.0026	0.0049	0.0022	0	0.0078	0.0014
PF10_0289	0.0932	0.3076	0.1268	0.0077	0.0491	0.0013
PF10_0291	0.0009	0.0135	0.0089	0	0.0015	0
PF10_0292	0	0.0042	0.0137	0	0.0112	0.0025
PF10_0293	0.0031	0.0052	0.0013	0.0018	0.0086	0.007
PF10_0294	0.0116	0.0268	0.0087	0.0016	0.0756	0.0044
PF10_0295	0.0044	0.0075	0.0756	0.0045	0.1605	0.1687
PF10_0296	0.0006	0	0	0.0002	0.0157	0
PF10_0299	0.0094	0.0154	0.0053	0	0.0071	0.0015
PF10_0300	0.0083	0.0051	0	0	0.0069	0
PF10_0301	0	0	0.0027	0	0.0112	0
PF10_0302	0	0	0	0	0.2025	0
PF10_0303	0	0	0	0	0.1528	0
PF10_0306	0.001	0	0.002	0.0006	0.0365	0.0008
PF10_0307	0	0.0038	0.0011	0	0.0021	0
PF10_0308	0.0002	0.0011	0.0039	0	0.0144	0.0037
PF10_0309	0.009	0.0203	0.0124	0.0014	0.0501	0.0051
PF10_0310	0.0084	0.0228	0.0158	0	0.0155	0.0148
PF10_0311	0.0056	0.0217	0.0119	0	0.0583	0.0165
PF10_0312	0	0.0037	0.0031	0	0.0064	0.0002
PF10_0313	0	0.0021	0.0005	0	0.0118	0
PF10_0314	0.0083	0.0088	0.0045	0.0021	0.0214	0.0038
PF10_0315	0	0.0038	0	0	0.0136	0
PF10_0316	0	0.0075	0.0047	0	0	0
PF10_0317	0.013	0.0327	0.0166	0.0057	0.0388	0.0084
PF10_0318	0	0.0057	0.0045	0	0.0395	0
PF10_0319	0	0	0	0	0	0.0028
PF10_0320	0	0.0029	0.0014	0	0	0
PF10_0321	0.0029	0.0093	0.0049	0	0.0172	0.0034
PF10_0322	0.1377	0.2373	0.1262	0.0224	0.1173	0.1844
PF10_0323	0.0877	0.1527	0.0707	0.0011	0.0124	0.0013
PF10_0324	0.018	0.0501	0.01	0	0	0
PF10_0325	0.0056	0.0081	0.0049	0	0	0
PF10_0326	0.0019	0	0.0005	0	0.0083	0.0008
PF10_0327	0.0097	0.0121	0.0046	0.0022	0.01	0.0041
PF10_0328	0.0158	0.0239	0.0102	0.0044	0.0517	0.0023
PF10_0329	0	0.0012	0.0009	0	0.0213	0.0015
PF10_0330	0.0055	0.0336	0.034	0.0016	0.2046	0.0307
PF10_0331	0	0	0	0	0.0022	0
PF10_0332	0	0.0013	0.0015	0	0.053	0
PF10_0333	0	0	0	0	0.0182	0
PF10_0334	0	0.0071	0.0052	0	0.0047	0
PF10_0335	0	0.0034	0.0028	0	0.0044	0
PF10_0336	0	0.0153	0.0123	0	0.0132	0
PF10_0337	0	0.0113	0.0093	0	0.0385	0
PF10_0338	0	0.0066	0.0031	0	0.0091	0
PF10_0339	0	0.0117	0	0	0.0176	0
PF10_0340	0.0179	0.0456	0.0296	0.0039	0.0543	0
PF10_0341	0.0027	0.0032	0	0	0.01	0
PF10_0342	0.001	0.0091	0.0148	0.0014	0.027	0.0013
PF10_0343	0	0.003	0.0972	0	0.0022	0
PF10_0344	0	0	0.009	0.0008	0.003	0
PF10_0345	0	0.0022	0.0163	0	0	0
PF10_0346	0.0041	0.0043	0.0432	0	0.0007	0
PF10_0347	0	0.0012	0.0055	0	0	0.0008
PF10_0348	0	0	0.0128	0	0	0
PF10_0350	0.4622	0.1912	0.0181	0.0108	0.0036	0.002
PF10_0351	0	0	0.0136	0	0	0
PF10_0352	0.0012	0.002	0.0181	0.0007	0.0008	0
PF10_0357	0	0	0.0001	0	0	0
PF10_0358	0	0.0054	0.0015	0	0.0335	0.0031
PF10_0359	0	0.0475	0	0	0.0994	0
PF10_0360	0	0.022	0.0164	0.0011	0.0071	0.0011
PF10_0361	0.0104	0.0117	0.0049	0.0049	0.0071	0.0025
PF10_0362	0	0.0017	0	0	0	0
PF10_0363	0.0042	0.0245	0.0044	0	0.016	0
PF10_0365	0	0	0	0	0.037	0
PF10_0366	0.103	0.1705	0.0552	0.0033	0.1194	0.0026
PF10_0367	0.0023	0.0074	0.0034	0	0.0068	0.0001
PF10_0368	0	0	0	0	0.0014	0
PF10_0369	0	0	0	0	0.0044	0
PF10_0372	0.2747	0.4989	0.4227	0.2489	0.1027	0.0577
PF10_0373	0.0013	0.0049	0	0	0.003	0
PF10_0374	0	0.0015	0.0004	0.0019	0.1332	0.0027
PF10_0377	0.0016	0.0036	0	0	0.0085	0
PF10_0378	0.0021	0	0	0	0	0
PF10_0379	0	0.0022	0.0022	0	0.0038	0
PF10_0380	0.0034	0.0083	0	0	0	0
PF10_0381	0	0.1699	0.1155	0	0	0
PF10_0382	0	0.1281	0.1063	0	0	0.1137
PF10_0383	0.001	0.0014	0.0011	0.0041	0.0038	0.002
PF10_0393	0	0	0	0	0	0.0002
PF10_0395	0.0058	0.0078	0	0	0.002	0.0002
PF10_0396	0.0006	0.0027	0	0	0.0015	0.0006
PF10_0397	0	0	0	0.0024	0	0.0041
PF10_0398	0	0	0.0008	0	0	0.0025
PF10_0399	0.0009	0	0	0.0017	0.0031	0.0037
PF10_0400	0	0.0006	0	0	0.0016	0.0015
PF10_0401	0	0	0	0	0	0.0028
PF10_0403	0	0.0014	0	0	0.0005	0.0031
PF10_0404	0.0015	0	0	0.0003	0.0022	0.0062
PF10_0405	0	0.0017	0.0007	0.0022	0.0024	0.0029
PF10_0406	0.0006	0	0	0.0001	0.0004	0.001
PF10_0407	0	0.0019	0.001	0	0.0271	0.0224
PF11_0001	0	0	0	0	0	0.0004
PF11_0004	0	0	0	0.0009	0.0001	0.0005
PF11_0006	0	0	0	0.0013	0	0
PF11_0007	0.0074	0.0055	0.0037	0.0015	0.012	0.0058
PF11_0008	0.0027	0.0036	0.0014	0.0011	0.005	0.003
PF11_0014	0	0.0109	0	0	0	0
PF11_0016	0.0037	0	0	0	0.0147	0.0119
PF11_0020	0	0.0017	0.001	0.0012	0.0057	0.0032
PF11_0021	0.0017	0.0032	0.0023	0	0	0.0045
PF11_0023	0.0777	0	0	0.099	0	0
PF11_0032	0.0417	0.0571	0.0371	0.0331	0.0824	0.0423
PF11_0033	0.0033	0.0044	0.0037	0.0088	0.0113	0.0045
PF11_0035	0	0.0075	0	0	0	0
PF11_0036	0.0033	0.0086	0.0033	0	0.0218	0.002
PF11_0037	0	0.0022	0	0	0	0
PF11_0039	0.3456	0.094	0.1911	0.5818	0.0109	0.003
PF11_0040	0.9753	0.635	1	0.96	0.1341	0.0117
PF11_0043	0.4527	0.5558	0.1712	0.1085	0.5448	0.0247
PF11_0044	0	0.0019	0.0022	0	0	0
PF11_0045	0	0	0	0.0003	0.2377	0.0013
PF11_0046	0	0	0	0	0.0535	0.0049
PF11_0047	0.0042	0.0061	0.0032	0.0018	0.0026	0.0019
PF11_0048	0.0163	0.0396	0.0145	0.0053	0.0101	0.0027
PF11_0049	0.003	0.008	0.0094	0	0.0112	0
PF11_0051	0.0086	0.017	0.0067	0	0.0042	0
PF11_0052	0.0084	0.0108	0.0045	0.0128	0.0027	0
PF11_0053	0.0032	0.001	0.0004	0.0039	0	0.0053
PF11_0054	0	0.0022	0.0017	0	0.0131	0
PF11_0055	0.0257	0.0372	0.0206	0.0009	0.0124	0.0022
PF11_0056	0	0	0.0001	0	0.0232	0
PF11_0057	0.0007	0.0011	0	0.0015	0.0243	0.0026
PF11_0058	0.0046	0.0084	0.0037	0	0.0199	0.0046
PF11_0059	0.0038	0.0133	0.0058	0.0012	0.0044	0.0018
PF11_0060	0	0.0027	0.0065	0	0.0141	0.0107
PF11_0061	0.0273	0.2059	0.1555	0.0134	0.6572	0.0119
PF11_0062	0.0656	0.1667	0.1178	0.0308	0.7551	0.0419
PF11_0065	0.0855	0.129	0.0291	0.0187	0.0208	0.0027
PF11_0066	0	0.0195	0.0162	0	0.0498	0.0037
PF11_0067	0.0098	0.0076	0.0025	0.0158	0	0.0001
PF11_0068	0.0136	0.0288	0.0087	0.0095	0.016	0.0033
PF11_0069	0.0213	0.0575	0.0209	0.0001	0.0159	0.0062
PF11_0071	0.0075	0.0197	0.0043	0	0.0083	0.0047
PF11_0072	0	0.0041	0.0014	0	0.0044	0.0047
PF11_0073	0.0011	0.0036	0.0021	0	0	0
PF11_0074	0.0097	0.043	0.0188	0	0.0115	0.0083
PF11_0076	0.0009	0.0059	0.0024	0	0	0
PF11_0079	0.0034	0.0092	0.004	0	0.0359	0.0015
PF11_0083	0	0.0039	0.0045	0	0.0023	0.0042
PF11_0085	0.0034	0.023	0.0048	0	0.0181	0.0046
PF11_0086	0.0064	0.0085	0.0029	0.0016	0.0042	0.0071
PF11_0087	0.0005	0.0076	0.0054	0.0048	0.0446	0.0007
PF11_0088	0	0.0059	0	0	0	0
PF11_0089	0	0	0	0	0.002	0
PF11_0090	0.015	0.0246	0.0058	0.004	0.0125	0.0018
PF11_0091	0.0228	0.0401	0.0491	0.0003	0.1091	0.0671
PF11_0092	0	0	0.0002	0	0.1054	0.0018
PF11_0093	0.0035	0.0032	0	0	0.0033	0
PF11_0094	0.0082	0.0423	0.2014	0.004	0.4477	0.0044
PF11_0096	0.0391	0.1033	0.0334	0.0098	0.0201	0.0084
PF11_0097	0	0.007	0.0093	0	0.027	0.001
PF11_0098	0.0051	0.0088	0.0055	0	0.0287	0
PF11_0099	0.0157	0.0398	0.0267	0.0027	0.0211	0.0115
PF11_0101	0	0.0013	0	0	0	0
PF11_0105	0.0116	0.0183	0.0074	0.013	0.0095	0.0011
PF11_0106	0.0144	0.016	0.0093	0.0206	0.0131	0.0023
PF11_0107	0.0031	0.0059	0.0115	0	0.0127	0.0007
PF11_0108	0.0115	0.0199	0.0074	0.0062	0.0104	0.0041
PF11_0111	0.0211	0.0268	0.0093	0.0073	0.0138	0.0098
PF11_0112	0	0.0021	0.0012	0	0.0055	0
PF11_0113	0.0005	0.0151	0.0122	0.0019	0.0135	0.0105
PF11_0114	0.0005	0.0154	0.017	0.0007	0.0455	0.0309
PF11_0115	0.002	0.005	0.0008	0	0.0011	0.0028
PF11_0116	0.0032	0.0059	0.0013	0	0.0089	0.0019
PF11_0117	0.0041	0.0371	0.0187	0	0.0527	0
PF11_0119	0	0.0038	0.0016	0	0	0
PF11_0120	0	0.0017	0.001	0	0	0
PF11_0122	0	0	0	0	0.0383	0.0128
PF11_0123	0.0014	0.0034	0.0012	0	0.0045	0
PF11_0124	0	0.0054	0.0039	0	0.015	0
PF11_0127	0	0.002	0.0048	0	0.004	0.0037
PF11_0128	0	0.002	0.0015	0	0.017	0
PF11_0129	0	0.0023	0.0001	0	0	0
PF11_0130	0	0	0	0	0.0021	0
PF11_0131	0	0	0.0004	0	0	0
PF11_0139	0.0725	0.0927	0.0679	0.0615	0.039	0.0545
PF11_0140	0	0	0	0.0013	0	0
PF11_0141	0.001	0.0257	0.0207	0	0.0322	0
PF11_0142	0.0022	0.0047	0.0019	0.0009	0.0029	0
PF11_0144	0.0073	0.0068	0.004	0.0008	0	0
PF11_0146	0.0005	0.0187	0.0168	0	0.008	0
PF11_0147	0	0	0	0	0.0047	0
PF11_0148	0	0	0	0.0013	0.008	0
PF11_0149	0.0118	0.0203	0.0157	0.0103	0.0284	0.0367
PF11_0150	0.003	0.0053	0.0066	0	0.0083	0.018
PF11_0151	0.0044	0.005	0.0043	0.0215	0.0021	0.0017
PF11_0152	0.0065	0	0	0.0262	0	0
PF11_0154	0	0.0019	0.001	0.0003	0.0157	0
PF11_0155	0	0	0	0.0002	0	0
PF11_0156	0.0215	0.0467	0.0304	0.0025	0.0322	0.0049
PF11_0157	0	0	0.0017	0	0.0122	0.0026
PF11_0158	0	0	0.0029	0	0.011	0
PF11_0159	0.0006	0.0116	0.0068	0	0.0046	0.0018
PF11_0160	0.0142	0.0164	0.0194	0.0017	0.2942	0.0198
PF11_0161	0.014	0.0176	0.0004	0	0	0
PF11_0162	0.0167	0.0309	0.0185	0.0274	0.0096	0.0105
PF11_0163	0.0019	0.0082	0.0061	0.0092	0	0.0028
PF11_0164	0.0072	0.0187	0.018	0.0006	0.0034	0
PF11_0165	0.0374	0.1202	0.0099	0.0195	0	0
PF11_0166	0.0448	0.0086	0.0243	0.1078	0.0029	0.002
PF11_0167	0	0.0011	0.0059	0.0257	0.0249	0.0061
PF11_0168	0	0.0057	0.0359	0	0.0025	0
PF11_0170	0.0074	0.0121	0.0033	0	0.0172	0
PF11_0171	0.0077	0.013	0.0084	0	0.0444	0.0029
PF11_0172	0.004	0.0156	0.015	0	0.126	0.0028
PF11_0173	0.001	0.0112	0.0059	0	0.0028	0.0017
PF11_0174	0.0703	0.1517	0.0392	0.0517	0.0168	0.0689
PF11_0175	0.0311	0.0158	0.0111	0.0418	0.0001	0.0033
PF11_0176	0.0025	0.0057	0.0043	0.0028	0.0174	0
PF11_0177	0.0018	0.0121	0.0077	0	0.0273	0
PF11_0178	0	0	0	0	0.002	0
PF11_0180	0.0052	0.0191	0.0172	0.0053	0.0221	0.002
PF11_0181	0	0.0017	0	0	0	0
PF11_0183	0.0669	0.1569	0.081	0.0219	0.1045	0.0213
PF11_0184	0.0015	0.005	0.0022	0	0.005	0
PF11_0185	0.0019	0.0054	0.0039	0.0013	0.0203	0.001
PF11_0186	0.0026	0.0109	0.0051	0	0.0051	0
PF11_0187	0.0063	0.0097	0.0066	0	0.032	0
PF11_0188	0.0078	0.0248	0.0049	0	0.0721	0.0037
PF11_0189	0.0501	0.0605	0.0287	0.0123	0.0209	0.0019
PF11_0191	0.0258	0.0397	0.0106	0.0072	0.0236	0.0388
PF11_0192	0.0017	0.0033	0.0025	0.0017	0	0
PF11_0193	0	0	0	0	0.0149	0.0015
PF11_0194	0	0	0.0037	0	0.0332	0
PF11_0195	0	0.0047	0.0031	0	0.0671	0.0015
PF11_0196	0	0	0	0	0.0183	0
PF11_0197	0.0025	0.0171	0.0079	0	0.0115	0
PF11_0198	0.0129	0.0298	0.0053	0	0.0931	0.0019
PF11_0199	0.0433	0.0685	0.0123	0.0144	0.3471	0
PF11_0200	0.0107	0.0223	0.0103	0.0016	0.0159	0.0021
PF11_0201	0.003	0.0074	0.0059	0.0007	0.005	0.0006
PF11_0202	0.0005	0.0002	0.0007	0	0	0
PF11_0203	0.0017	0.0052	0.0017	0	0.0003	0.0015
PF11_0204	0	0.0024	0.0036	0.0013	0.0226	0.0015
PF11_0205	0.0024	0.0031	0.0024	0	0	0
PF11_0206	0.0054	0.0036	0.0018	0	0.0056	0
PF11_0207	0.0047	0.0044	0.0005	0	0.0045	0
PF11_0208	0.1543	0.2976	0.0864	0.0014	0.037	0.0029
PF11_0209	0.0115	0.0294	0.0266	0	0.0317	0.0195
PF11_0211	0.0079	0.0036	0.0008	0.0074	0	0
PF11_0212	0.0029	0.0027	0	0	0	0.0031
PF11_0213	0	0.0017	0	0	0.0034	0
PF11_0214	0	0	0	0	0.1836	0.0005
PF11_0215	0	0.019	0.0094	0	0.0329	0
PF11_0216	0.0008	0	0	0	0	0
PF11_0217	0	0.0062	0.0051	0	0.0806	0.0101
PF11_0220	0	0	0.0012	0	0	0
PF11_0222	0	0	0.0007	0	0	0
PF11_0224	0.3135	0.692	0.2516	0.5524	0.0763	0.0441
PF11_0225	0.0113	0.0178	0.0041	0	0.0068	0.0023
PF11_0226	0	0	0	0	0.0021	0
PF11_0227	0	0.0038	0.0066	0	0.004	0
PF11_0229	0	0.0003	0	0	0	0
PF11_0232	0.0064	0.0153	0.0048	0	0.0114	0.0019
PF11_0235	0	0	0.0006	0	0	0
PF11_0236	0.0006	0.0014	0.0025	0.0009	0.009	0.0019
PF11_0238	0	0	0.0036	0	0.0032	0.0018
PF11_0239	0.0077	0.0067	0.0061	0	0.0136	0.0754
PF11_0240	0	0	0	0	0.0041	0
PF11_0241	0.0019	0.0029	0.0006	0	0.0023	0.0027
PF11_0242	0.0016	0.0047	0.003	0.001	0.0052	0.002
PF11_0243	0	0	0.0006	0	0	0
PF11_0244	0	0.0021	0.0005	0	0	0
PF11_0245	0.0344	0.0783	0.0256	0.0023	0.0308	0.0021
PF11_0246	0.0066	0.0097	0.0042	0	0.0022	0
PF11_0247	0.0004	0.0025	0	0	0.0082	0
PF11_0248	0	0.0048	0.0013	0	0.0176	0
PF11_0249	0	0.0073	0.0035	0	0.0074	0.0027
PF11_0250	0.0334	0.0597	0.0144	0.0134	0.0106	0.0066
PF11_0251	0.0238	0.0347	0.0305	0.0032	0.0895	0.0138
PF11_0252	0.0058	0.009	0.0033	0	0.016	0
PF11_0253	0.0026	0.0104	0.0083	0.0016	0.0155	0.0024
PF11_0254	0.0047	0.0098	0.0034	0	0.006	0.0011
PF11_0255	0	0	0	0	0.0055	0
PF11_0256	0.0013	0.0054	0.0036	0	0.0583	0.0019
PF11_0257	0.0021	0.025	0.0176	0	0.0142	0.0015
PF11_0258	0.0113	0.032	0.0064	0.0001	0.0475	0.0029
PF11_0259	0.0208	0.0292	0.0069	0.0079	0.0642	0
PF11_0260	0.089	0.1972	0.0413	0.0174	0.4789	0.0253
PF11_0261	0.0006	0.0362	0.0264	0.002	0.0762	0.0505
PF11_0263	0	0.0071	0.0018	0	0.0115	0
PF11_0265	0.0117	0.0384	0.0053	0.0019	0.0057	0.0075
PF11_0266	0.0041	0	0	0	0.0005	0
PF11_0267	0.0014	0.0009	0.0206	0.0008	0.0131	0.0083
PF11_0268	0.0011	0.0013	0.0155	0.0015	0	0.0003
PF11_0270	0.0411	0.0789	0.0254	0.0017	0.0198	0.005
PF11_0271	0.0035	0.0044	0.0027	0	0	0.0024
PF11_0272	0.0163	0.0267	0.0046	0.0028	0	0
PF11_0273	0.0013	0.0031	0.0031	0	0	0
PF11_0274	0.0012	0.0031	0	0	0.0062	0
PF11_0275	0.0152	0.0176	0.0032	0.0021	0.0131	0.0076
PF11_0276	0	0	0.0001	0.0001	0.0017	0.0013
PF11_0277	0	0	0.0068	0	0.0093	0
PF11_0278	0	0	0.002	0	0.0018	0
PF11_0279	0.0019	0.0008	0	0	0.0561	0.0015
PF11_0280	0.0165	0.0348	0.0126	0.0032	0.0667	0.0048
PF11_0281	0	0.0027	0	0	0	0
PF11_0282	0.0046	0.1148	0.0419	0.0024	0.0849	0.0045
PF11_0284	0.0011	0.0009	0	0	0	0
PF11_0285	0	0	0.0007	0	0	0
PF11_0286	0	0.0019	0.0014	0	0.008	0
PF11_0287	0	0	0	0	0.0046	0
PF11_0290	0	0	0.0034	0	0.0113	0
PF11_0291	0.0218	0.0274	0.0119	0.0044	0.0292	0.0106
PF11_0292	0.0104	0.0259	0.0088	0	0.0232	0.0024
PF11_0293	0	0	0	0	0.0121	0
PF11_0294	0	0	0	0	0.0286	0
PF11_0295	0.0017	0.0086	0.0036	0	0.011	0.0047
PF11_0296	0.0034	0.0039	0	0	0	0.0018
PF11_0297	0	0	0	0	0.0371	0.0016
PF11_0298	0	0.0009	0.001	0	0.0075	0
PF11_0300	0	0	0.0026	0	0.0037	0
PF11_0301	0.008	0.0147	0.0048	0	0	0
PF11_0302	0.0872	0.135	0.0391	0.0818	0.0389	0.0159
PF11_0303	0.0039	0.0098	0.0045	0	0.0115	0
PF11_0304	0	0	0.0066	0	0	0
PF11_0305	0.0174	0.0313	0.0058	0.0004	0.0118	0
PF11_0306	0	0.0058	0.0026	0	0.0115	0
PF11_0307	0	0	0.0001	0	0.1178	0.0035
PF11_0308	0	0.0034	0.0025	0	0	0
PF11_0309	0.0022	0.0073	0.0033	0	0.0044	0
PF11_0310	0.0284	0.0444	0.0089	0.0004	0.0272	0.0388
PF11_0311	0.0032	0.0108	0.0069	0.0008	0.0172	0.0026
PF11_0312	0.0255	0.0559	0.0125	0.0023	0.0441	0.005
PF11_0313	0.17	0.2547	0.071	0.0067	0.0884	0.027
PF11_0314	0.0073	0.0193	0.0138	0	0.0275	0.0028
PF11_0315	0	0.0027	0.0024	0	0	0.0039
PF11_0316	0.0039	0.0071	0.0016	0	0.0055	0
PF11_0317	0.0036	0.0336	0.0224	0	0.0869	0.0078
PF11_0318	0	0	0	0	0.0068	0
PF11_0319	0	0.0014	0	0	0.0025	0
PF11_0320	0	0.0123	0.0024	0	0.0219	0.0068
PF11_0321	0	0.0018	0.0009	0	0.0247	0
PF11_0322	0	0	0	0	0.0192	0
PF11_0323	0	0.006	0.002	0	0.0384	0.005
PF11_0324	0	0.002	0	0	0.0031	0
PF11_0325	0	0	0	0	0.0593	0
PF11_0327	0.0073	0.0158	0.0067	0	0.0487	0.0081
PF11_0328	0	0	0.0001	0	0.0027	0.0103
PF11_0329	0.001	0.0044	0.0031	0.0003	0.0038	0.007
PF11_0330	0	0	0.0007	0	0.0013	0.0012
PF11_0331	0.0203	0.0437	0.0102	0.0004	0.0661	0.0014
PF11_0332	0	0.0037	0.0019	0	0.004	0
PF11_0333	0.0028	0.0148	0.0077	0.0001	0.0759	0.0089
PF11_0334	0	0	0	0.0001	0	0
PF11_0335	0	0	0	0.0009	0.003	0
PF11_0336	0.0024	0.0037	0.0005	0	0.007	0.0024
PF11_0337	0.0014	0.0043	0.0025	0	0.0062	0.0012
PF11_0338	0.0034	0.0678	0.0763	0.0014	0.0296	0.0107
PF11_0339	0	0.0038	0.0001	0	0	0
PF11_0342	0	0.0031	0.0025	0	0.0055	0
PF11_0343	0	0.0063	0.0127	0	0	0.0007
PF11_0344	0.0023	0.0022	0.0333	0.0009	0	0.0524
PF11_0345	0	0.003	0.0022	0	0.0067	0.0029
PF11_0346	0	0.0008	0	0	0.0149	0
PF11_0347	0.0121	0	0	0	0.0046	0.0022
PF11_0348	0.0127	0.0332	0.0299	0.0011	0.2152	0.0195
PF11_0349	0.0008	0	0.0011	0	0	0
PF11_0350	0.0007	0.001	0.0008	0	0	0
PF11_0351	0.0366	0.1175	0.0202	0.0003	0.0422	0.0239
PF11_0352	0.0005	0.0071	0.0035	0	0.0033	0
PF11_0353	0.015	0.0228	0.0067	0.002	0.0081	0
PF11_0354	0	0	0.001	0	0.0013	0.0001
PF11_0355	0	0	0.0033	0	0	0
PF11_0356	0	0.001	0	0	0	0
PF11_0357	0	0	0	0	0.0066	0
PF11_0358	0.0112	0.0097	0	0.0013	0.003	0.001
PF11_0359	0.0011	0.0021	0.0018	0	0.0011	0
PF11_0361	0	0	0.0057	0	0.0518	0
PF11_0362	0.0396	0.0168	0.0362	0	0.0913	0.0022
PF11_0363	0.0019	0.004	0.0022	0.0002	0	0
PF11_0364	0.0031	0.0039	0.0021	0	0	0
PF11_0365	0	0	0.0023	0	0	0
PF11_0368	0	0.0012	0	0	0.0011	0
PF11_0369	0.0067	0.0161	0.0021	0	0	0
PF11_0370	0.009	0.0458	0.0353	0	0.0559	0.0035
PF11_0372	0	0	0	0	0.02	0
PF11_0373	0	0.0036	0.0214	0.0016	0.0089	0.0019
PF11_0374	0.002	0.0059	0.0017	0	0.003	0
PF11_0375	0.0046	0.0058	0.0017	0	0	0
PF11_0377	0.048	0.0758	0.0628	0.01	0.0767	0.0201
PF11_0378	0.0035	0.0052	0	0	0.0017	0
PF11_0379	0	0	0.0014	0	0	0
PF11_0380	0.0033	0.0044	0	0	0	0
PF11_0381	0	0	0.0053	0	0.0009	0
PF11_0383	0	0	0.0029	0	0.0034	0
PF11_0384	0.0101	0.0179	0.0044	0.0026	0.0095	0
PF11_0385	0.005	0.0142	0.0036	0	0.0192	0.0033
PF11_0386	0	0.0112	0.0081	0	0.0348	0.0038
PF11_0387	0	0	0	0	0.0104	0
PF11_0389	0	0	0	0	0.0052	0
PF11_0394	0	0.006	0.0074	0.0022	0.0069	0.006
PF11_0395	0	0.0065	0.0095	0	0.0023	0
PF11_0396	0.0067	0.022	0.023	0.0025	0.0114	0.0019
PF11_0397	0.0014	0.0021	0	0	0	0
PF11_0398	0.0009	0	0	0	0	0
PF11_0399	0.0107	0.0132	0.0033	0	0.015	0.0338
PF11_0400	0.0047	0.0118	0.0043	0	0.0055	0.0047
PF11_0401	0	0.0006	0.0001	0	0	0
PF11_0402	0.0042	0.0018	0.0006	0	0	0.0029
PF11_0403	0.0016	0.002	0.0013	0	0	0
PF11_0405	0	0	0	0	0.0096	0.0024
PF11_0406	0	0	0	0	0.0163	0.0085
PF11_0407	0	0	0.0003	0	0	0.0007
PF11_0408	0	0.0017	0	0	0	0
PF11_0409	0.003	0.0094	0.0003	0	0.0043	0
PF11_0412	0.006	0.0175	0.0122	0	0.0245	0
PF11_0413	0.0067	0.0308	0.02	0	0.0029	0.004
PF11_0414	0	0	0	0	0.0035	0
PF11_0415	0	0.0006	0.0038	0	0.0008	0
PF11_0416	0	0	0	0	0.0166	0
PF11_0417	0	0	0.001	0	0.0189	0
PF11_0418	0.0051	0.0116	0.0008	0.0008	0.0043	0
PF11_0420	0	0.0016	0	0	0.0021	0
PF11_0422	0	0	0	0	0.0032	0
PF11_0423	0	0.0123	0.0089	0	0.0264	0.0024
PF11_0424	0	0.0066	0.0084	0	0.0212	0
PF11_0425	0	0.0442	0.0245	0	0.0031	0
PF11_0426	0.0047	0	0	0	0	0
PF11_0427	0.0014	0.0172	0.0063	0	0.0026	0
PF11_0428	0	0	0	0	0.0004	0
PF11_0429	0	0.0033	0.0084	0.0018	0.0092	0
PF11_0431	0	0	0	0	0.0384	0
PF11_0432	0	0.002	0	0	0.0048	0
PF11_0433	0.0055	0.0027	0.003	0.0021	0.0023	0.0043
PF11_0434	0	0	0	0	0	0.0002
PF11_0435	0	0.0019	0.0029	0	0.0078	0.0121
PF11_0436	0.0041	0.0053	0.0029	0	0	0.0006
PF11_0437	0.0602	0.0938	0.0194	0	0.0085	0
PF11_0438	0.0275	0.0431	0.0141	0	0.0107	0.0089
PF11_0439	0.0098	0.0177	0.0015	0	0	0
PF11_0440	0	0.0018	0	0	0.0013	0
PF11_0441	0	0	0.0004	0	0.0026	0
PF11_0442	0	0	0.0039	0	0.0651	0.001
PF11_0443	0	0.0033	0.0046	0	0.0059	0
PF11_0445	0.059	0.0908	0.0218	0.0067	0.0881	0.0042
PF11_0447	0.0322	0.0599	0.0218	0.0035	0.0366	0.0183
PF11_0448	0	0.0054	0.0034	0	0.0054	0
PF11_0449	0	0	0	0	0.0764	0.0098
PF11_0451	0	0	0	0	0.0008	0
PF11_0452	0.0015	0.0009	0.0006	0.0021	0	0.0017
PF11_0453	0.0008	0.0017	0.001	0.0007	0.0183	0
PF11_0454	0.0293	0.0306	0.0131	0	0	0
PF11_0455	0	0	0	0	0	0.0002
PF11_0456	0	0	0	0	0.0006	0
PF11_0457	0.0036	0.0094	0.0021	0	0.0027	0
PF11_0458	0.009	0.0151	0.0079	0	0.0747	0.001
PF11_0459	0	0.0155	0.0077	0	0.0073	0
PF11_0460	0	0	0	0	0.0213	0
PF11_0461	0	0.0053	0.0043	0	0.0012	0
PF11_0463	0.0063	0.0073	0.0056	0	0.0015	0.0008
PF11_0464	0	0	0.0068	0	0.2105	0
PF11_0465	0.0046	0.0095	0.0126	0	0.0549	0.0031
PF11_0466	0	0.0019	0	0	0	0
PF11_0467	0	0.0076	0.0082	0	0.0145	0
PF11_0469	0	0.0005	0	0	0	0
PF11_0471	0.0156	0.0177	0.0018	0.0008	0.0075	0.0018
PF11_0472	0	0	0.1154	0	0	0
PF11_0473	0	0	0	0	0.0114	0
PF11_0474	0	0	0	0	0.0196	0.0045
PF11_0477	0	0.0016	0.0046	0	0.0067	0.0017
PF11_0478	0	0	0	0	0.0007	0
PF11_0479	0	0	0	0	0.0142	0
PF11_0480	0	0	0.0002	0	0	0.0681
PF11_0481	0	0	0	0	0.0348	0
PF11_0482	0	0.0108	0.0063	0	0.012	0
PF11_0483	0.0013	0.0043	0.0008	0	0.0027	0.0011
PF11_0484	0	0.0047	0.004	0	0.0041	0
PF11_0485	0	0.0112	0.0067	0	0.0135	0
PF11_0486	0	0	0	0	0.0005	0.0116
PF11_0487	0.0035	0	0.0032	0	0.0086	0
PF11_0488	0.0004	0.0111	0.0055	0	0.006	0.0008
PF11_0490	0.0009	0.0167	0.0054	0	0.203	0
PF11_0503	0.058	0.0128	0	0.0018	0	0
PF11_0505	0.0458	0.006	0	0.0173	0	0
PF11_0506	0.0025	0.0134	0	0	0	0
PF11_0507	0.0032	0.0214	0.0034	0	0	0
PF11_0508	0.3934	0.9379	0.3587	0.1237	0.5481	0.0263
PF11_0509	0.0139	0	0.0099	0.034	0	0
PF11_0510	0	0	0.0001	0	0	0
PF11_0511	0.0185	0.0825	0.003	0	0	0
PF11_0513	0.011	0.0046	0.0028	0.0081	0	0.0018
PF11_0515	0.0007	0.0008	0	0	0.0012	0.0014
PF11_0516	0.0031	0.0065	0.0007	0.0006	0.0015	0.0025
PF11_0517	0	0	0	0.0001	0.0014	0.0022
PF11_0521	0.0068	0.0065	0.0043	0.0017	0.005	0.0042
PF11_0523	0.1004	0.1696	0.1152	0	0	0
PF11_0524	0.0046	0.0144	0.0057	0	0.0192	0
PF11_0525	0	0	0	0	0.1353	0
PF11_0526	0.0014	0.0029	0	0	0.0015	0
PF13_0001	0.0037	0.0049	0.0018	0.0019	0.0084	0.0042
PF13_0002	0.0013	0.0005	0.0019	0.0003	0.0007	0.0015
PF13_0003	0.0032	0.0005	0	0	0.0041	0.0028
PF13_0005	0	0	0	0	0	0.0013
PF13_0006	0.0002	0	0.0015	0	0.008	0.0023
PF13_0007	0.0001	0	0.0005	0	0	0.0008
PF13_0009	0	0.0015	0.002	0	0.0018	0.0022
PF13_0010	0.019	0.0203	0.0089	0.0009	0.0034	0.0038
PF13_0011	0.0056	0.0813	0.0482	0.0182	0.3642	0.0151
PF13_0012	0	0	0	0	0	0.0036
PF13_0013	0.0086	0.0121	0.0043	0.0055	0.0147	0.006
PF13_0014	0.0106	0.0131	0.003	0.0002	0.0059	0
PF13_0015	0.0015	0.0064	0	0	0.0014	0
PF13_0016	0.0012	0.0124	0.0068	0	0.0139	0
PF13_0018	0.004	0.0064	0	0	0.0015	0
PF13_0019	0.0046	0.0033	0.0094	0	0.003	0.0067
PF13_0020	0.0008	0.0028	0.0011	0	0.0134	0
PF13_0021	0	0.0086	0.003	0	0.0163	0
PF13_0023	0.0205	0.0372	0.0151	0.0104	0.0101	0.0062
PF13_0024	0	0.002	0.0028	0	0	0
PF13_0025	0	0.0043	0.0031	0	0.007	0
PF13_0029	0.0038	0.0072	0.0032	0.0025	0.0115	0.0014
PF13_0031	0	0.0053	0	0	0.0022	0
PF13_0032	0	0.007	0.0059	0	0.012	0
PF13_0033	0.0142	0.065	0.0473	0	0.0605	0.0149
PF13_0034	0.0025	0.0053	0.0025	0	0.002	0
PF13_0035	0.0013	0.0018	0.001	0	0	0
PF13_0036	0	0.0039	0.0021	0	0.0299	0
PF13_0037	0.0002	0.0041	0.0015	0	0.0108	0.001
PF13_0039	0	0	0.0055	0.0039	0.0137	0.0053
PF13_0040	0	0.0038	0.0029	0	0	0.0026
PF13_0041	0.001	0.0022	0.0015	0	0	0
PF13_0042	0.0056	0.0112	0.0019	0	0.006	0
PF13_0043	0	0.0107	0.0024	0	0.0113	0
PF13_0044	0.012	0.0251	0.0026	0	0	0
PF13_0045	0.0288	0.0446	0.017	0.0065	0	0
PF13_0048	0.0076	0.0097	0.0031	0	0.0098	0.0049
PF13_0049	0.1561	0.2205	0.0654	0.0079	0.227	0.0594
PF13_0050	0	0.0015	0.0035	0	0.1751	0
PF13_0051	0.0085	0.008	0	0.0016	0.0128	0.0017
PF13_0052	0.0018	0.0018	0.0007	0.001	0	0.0017
PF13_0053	0.0104	0.0171	0.0092	0.0021	0.0088	0.0033
PF13_0054	0	0.0088	0.005	0.0008	0.0156	0.0029
PF13_0055	0	0.0001	0	0	0	0
PF13_0056	0.0023	0.0042	0	0	0	0
PF13_0057	0.0015	0.0095	0.0151	0.0004	0.0058	0.0021
PF13_0058	0.0202	0.0244	0.2655	0.0234	0.5712	0.0607
PF13_0059	0.001	0.0052	0.0025	0	0.0135	0
PF13_0060	0	0	0	0	0.0058	0
PF13_0061	0.0004	0.0046	0.0025	0	0.0033	0
PF13_0062	0.0303	0.0511	0.0299	0.0015	0.0221	0
PF13_0063	0.0118	0.0352	0.0269	0.0005	0.0207	0.0097
PF13_0064	0.0007	0.0019	0.0016	0	0.0083	0.002
PF13_0065	0.0246	0.0531	0.0278	0	0.0183	0.0021
PF13_0066	0	0	0	0	0.0053	0
PF13_0067	0	0.004	0.0037	0	0.0055	0
PF13_0068	0.0014	0.0093	0.0048	0.0016	0.0354	0.002
PF13_0069	0	0	0	0	0.0017	0
PF13_0070	0	0.0043	0.0047	0	0.0311	0.0032
PF13_0071	0	0.0028	0	0	0.0064	0
PF13_0072	0	0	0	0	0.0072	0
PF13_0073	0.0587	0.0228	0	0	0	0
PF13_0076	0.0225	0.0216	0.002	0.0093	0	0
PF13_0077	0.0018	0.0168	0.0093	0	0.0058	0.0017
PF13_0078	0	0	0.0005	0	0	0
PF13_0080	0	0.0009	0.0016	0	0.0015	0
PF13_0082	0	0.0124	0.0063	0	0.0227	0
PF13_0083	0.0021	0.006	0.0007	0	0	0
PF13_0086	0	0.0026	0.0046	0.0006	0.0153	0
PF13_0087	0.0026	0.0056	0.0008	0	0.0338	0
PF13_0088	0.0021	0.002	0.0012	0	0.0038	0
PF13_0089	0	0	0	0	0.0011	0
PF13_0090	0	0	0.0041	0	0	0.0009
PF13_0091	0.0093	0.0153	0.0048	0.001	0.0095	0.0027
PF13_0092	0.0077	0.0205	0.0228	0	0.0075	0.0012
PF13_0093	0	0	0	0	0.0595	0
PF13_0094	0.0031	0.0092	0.004	0	0.0017	0.0023
PF13_0095	0	0.0213	0.0177	0	0.0278	0.0023
PF13_0097	0.0047	0.0133	0	0	0.0053	0
PF13_0098	0.0081	0.0153	0.0095	0	0.0108	0
PF13_0099	0.0197	0.0601	0.0108	0	0.0976	0
PF13_0100	0	0	0	0	0.0017	0
PF13_0101	0	0.0012	0.0002	0	0.0367	0.0019
PF13_0102	0.0201	0.0439	0.0237	0.0092	0.0209	0.002
PF13_0103	0	0	0	0	0.0008	0
PF13_0104	0	0	0	0	0.0102	0
PF13_0106	0.0096	0.0043	0.0043	0.0092	0.0072	0.0029
PF13_0107	0	0	0	0	0.0014	0
PF13_0109	0.0054	0.0079	0.0009	0	0.0035	0
PF13_0114	0	0	0	0	0.0199	0.0001
PF13_0116	0.046	0.0345	0.0315	0.0093	0.0473	0.0379
PF13_0117	0.0006	0.004	0.0018	0.001	0.0397	0
PF13_0119	0.0169	0.0222	0.0099	0.0012	0.0568	0.0061
PF13_0120	0.0004	0.0045	0.0081	0	0.0157	0
PF13_0121	0.001	0.0137	0.0051	0	0.0271	0.0031
PF13_0124	0.0442	0.0528	0.0175	0.0479	0.017	0.0139
PF13_0125	0.0126	0.0143	0.0273	0.0011	0	0
PF13_0126	0	0	0	0	0	0.001
PF13_0127	0	0.0024	0.0021	0	0	0
PF13_0128	0.0005	0.0018	0.0004	0.0009	0.0142	0.0031
PF13_0129	0.1477	0.2033	0.0798	0.0207	0.1056	0.0094
PF13_0130	0.0042	0.0102	0.0051	0	0.0059	0.0031
PF13_0131	0	0.0024	0.0019	0	0.0103	0
PF13_0132	0.0206	0.0248	0.003	0	0	0.0002
PF13_0133	0.0051	0.0035	0.0017	0	0	0
PF13_0134	0.0036	0.0156	0.0084	0	0.0523	0.0034
PF13_0135	0.001	0.0004	0.0001	0	0.0014	0
PF13_0136	0.0134	0.0149	0.0031	0.0014	0.0184	0.0044
PF13_0137	0.0015	0.0027	0	0.0002	0.0214	0
PF13_0138	0.019	0.0151	0.0054	0.0241	0.0166	0.0065
PF13_0139	0.0002	0.0049	0.0034	0.0002	0.0066	0.0009
PF13_0140	0.0042	0.0226	0.0205	0.001	0.0072	0.0037
PF13_0141	0.1874	0.4095	0.1702	0.0087	0.0199	0.0438
PF13_0142	0.0069	0.0108	0.0035	0	0	0
PF13_0143	0.0972	0.1664	0.0516	0.0049	0.031	0.0159
PF13_0144	0.0009	0.0021	0.0015	0.0005	0.0363	0.0048
PF13_0145	0	0.0011	0.002	0	0.0086	0
PF13_0146	0.0003	0.0036	0	0	0.0051	0.0029
PF13_0147	0.0061	0.0108	0.0037	0	0.0045	0.0022
PF13_0149	0	0.0016	0.001	0.0002	0	0.0014
PF13_0150	0.0006	0	0	0	0	0
PF13_0152	0.0025	0.0039	0.0093	0.0033	0.018	0.0062
PF13_0153	0.0064	0.0129	0.0051	0	0.0078	0
PF13_0154	0.002	0.0129	0.0137	0	0.0055	0.0014
PF13_0155	0	0.0019	0.0027	0	0	0
PF13_0156	0.0194	0.0505	0.0272	0.0012	0.059	0.0128
PF13_0157	0.0107	0.0185	0.0072	0.0027	0.0032	0
PF13_0160	0	0	0.115	0	0.1894	0.1137
PF13_0161	0.0007	0.0032	0.0121	0	0.0441	0.0252
PF13_0162	0.0104	0.0039	0.0024	0.009	0.0046	0.0019
PF13_0163	0.0462	0.0641	0.0192	0.0609	0.0409	0.1236
PF13_0164	0.0005	0.01	0.0092	0.0012	0.0981	0.01
PF13_0165	0.0133	0.0287	0.0033	0.0027	0.0383	0.0044
PF13_0166	0.0008	0.004	0.0068	0.0006	0.0162	0.0114
PF13_0167	0.0044	0.0071	0.0018	0	0	0.0036
PF13_0168	0	0	0.0023	0.0015	0.1946	0.0029
PF13_0170	0.0385	0.0686	0.0275	0.0044	0.0303	0.0071
PF13_0171	0.0239	0.0255	0.0067	0.0031	0.0245	0.0054
PF13_0172	0	0	0	0	0.0034	0.0009
PF13_0173	0	0	0.0078	0.0014	0	0.0067
PF13_0174	0.0056	0.0139	0.0069	0	0.0193	0.0202
PF13_0175	0.0092	0.0039	0.0021	0.0011	0.022	0
PF13_0176	0	0.0233	0.0173	0	0.0066	0
PF13_0177	0.0057	0.0095	0.0013	0.0013	0.0105	0.0011
PF13_0178	0.012	0.0111	0.0022	0	0.0055	0
PF13_0179	0.0102	0.0336	0.0094	0	0.0165	0
PF13_0180	0.0105	0.0323	0.0088	0.0008	0.0142	0.002
PF13_0181	0	0	0	0	0	0.0119
PF13_0182	0.0019	0.0108	0.006	0	0.0012	0.0068
PF13_0183	0	0	0	0	0.0047	0
PF13_0184	0.0006	0.0022	0	0	0	0
PF13_0185	0.002	0.0131	0.0141	0.0003	0.0993	0.002
PF13_0186	0.0023	0.007	0.0027	0	0.0195	0.0016
PF13_0188	0	0.0076	0.0048	0	0.0338	0
PF13_0189	0	0.0169	0.0108	0	0.0111	0.0028
PF13_0191	0	0.0027	0	0	0	0
PF13_0192	0.0042	0.0314	0.0073	0	0	0
PF13_0193	0	0	0.004	0	0	0
PF13_0194	0.0498	0.0193	0.0098	0.0221	0.0006	0.0006
PF13_0195	0.0777	0	0.1153	0	0.1894	0
PF13_0197	0	0	0.0043	0	0	0
PF13_0198	0	0	0.0117	0	0	0
PF13_0199	0	0	0.0018	0	0	0
PF13_0200	0	0	0.0015	0	0	0
PF13_0201	0.0004	0.0019	0.0025	0.0014	0.0529	0.4347
PF13_0203	0.0655	0.115	0.0432	0.0674	0.0175	0.1369
PF13_0204	0.0042	0.0103	0.0007	0	0.0031	0.0035
PF13_0205	0.006	0.0139	0.0056	0	0.0038	0.0056
PF13_0206	0.0041	0.0168	0.0047	0	0.0106	0.0022
PF13_0208	0.0025	0.0065	0.0013	0	0.0073	0
PF13_0209	0.0049	0.0044	0.0011	0	0	0
PF13_0210	0.0021	0.0027	0	0	0.0086	0.004
PF13_0211	0.0035	0	0.0095	0.0141	0	0.0014
PF13_0213	0.0385	0.0486	0.0118	0.0126	0.0066	0.0041
PF13_0214	0.1506	0.2804	0.1061	0.0072	0.1013	0.009
PF13_0215	0.0206	0.0492	0.0159	0.003	0.0292	0.0196
PF13_0216	0	0.001	0.0067	0	0.0171	0
PF13_0218	0	0	0	0	0.0013	0
PF13_0219	0.0193	0.0265	0.0029	0.0029	0.0098	0.0147
PF13_0220	0	0.0008	0	0	0.045	0
PF13_0221	0.0014	0.0035	0.0026	0	0.0401	0
PF13_0222	0.0031	0.0104	0.0027	0	0	0
PF13_0224	0.0164	0.0189	0.0045	0.0023	0.0026	0
PF13_0225	0	0.0013	0.0021	0	0.0046	0.0005
PF13_0226	0	0	0	0	0.052	0
PF13_0227	0.0347	0.0718	0.0368	0.0019	0.0612	0.0118
PF13_0228	0.0227	0.0348	0.007	0	0.0061	0.0022
PF13_0229	0	0	0	0	0.0017	0
PF13_0230	0	0.0029	0	0	0	0.0009
PF13_0231	0	0.0027	0.0006	0	0	0
PF13_0232	0.023	0.0817	0.0293	0.0023	0.0333	0.0097
PF13_0233	0.0155	0.014	0.1658	0.0384	0.1377	0.0663
PF13_0234	0.0123	0.0268	0.0042	0.0002	0.1469	0.0064
PF13_0235	0.0057	0.0172	0.0034	0	0.0033	0.0108
PF13_0236	0.0058	0.0119	0.0093	0.0004	0.0092	0.0028
PF13_0237	0.0035	0.0189	0.0111	0	0.0114	0
PF13_0238	0.0604	0.0573	0.0463	0.0907	0.0366	0.0119
PF13_0239	0.003	0.0052	0.0026	0	0	0
PF13_0240	0.0157	0.0378	0.0108	0	0.0633	0.0133
PF13_0241	0.0014	0.0074	0.0041	0.0005	0.0038	0.003
PF13_0242	0.0096	0.0588	0.0239	0	0.06	0.0011
PF13_0243	0.0039	0.0091	0.0038	0	0.0021	0
PF13_0244	0.0443	0.0696	0.052	0.0029	0.028	0.0071
PF13_0245	0.003	0.0062	0.0007	0	0.0037	0
PF13_0246	0	0	0	0	0.007	0
PF13_0247	0	0	0	0	0.0255	0
PF13_0248	0	0	0	0	0.0713	0
PF13_0249	0	0	0	0	0.0201	0
PF13_0250	0	0.0019	0.0018	0.0004	0.0225	0.0022
PF13_0251	0	0.0084	0.0053	0	0.0593	0
PF13_0252	0.1181	0.24	0.0802	0.054	0.0577	0.063
PF13_0253	0.015	0.0154	0.0087	0.0451	0.041	0
PF13_0254	0	0.0029	0.0018	0	0.0426	0
PF13_0256	0.0023	0.0087	0.0017	0	0.0033	0
PF13_0257	0.0355	0.0443	0.0138	0.0012	0.0226	0.0045
PF13_0258	0	0.0005	0.0008	0	0.0071	0
PF13_0259	0.006	0.0051	0	0	0	0
PF13_0260	0	0	0	0	0.0034	0
PF13_0261	0.0045	0.0047	0	0.0016	0.004	0
PF13_0262	0.0646	0.1413	0.051	0.0055	0.0671	0.0095
PF13_0263	0.0025	0.0062	0	0	0.0091	0.0021
PF13_0264	0	0.002	0.0025	0	0.0032	0
PF13_0265	0.0056	0.0105	0.0067	0	0.0085	0
PF13_0266	0	0	0	0	0.0033	0
PF13_0267	0	0.0006	0	0	0.0014	0.0163
PF13_0268	0.0496	0.0982	0.0234	0.0056	0.0057	0.0054
PF13_0269	0.0008	0.0037	0.0061	0	0.934	0.0219
PF13_0270	0.0054	0.0043	0.0021	0.0024	0	0.0001
PF13_0272	0.0418	0.2009	0.1139	0.0036	0.0485	0.0046
PF13_0273	0.0017	0.0023	0	0	0	0
PF13_0274	0.0041	0.0094	0.0036	0	0.007	0.0014
PF13_0275	0.1	0.0221	0.0077	0.027	0	0
PF13_0276	0.2416	0.0316	0.0368	0.1069	0.0048	0.0015
PF13_0277	0.0003	0.0028	0.0017	0	0.0068	0
PF13_0278	0.0091	0.0101	0.0039	0	0.0029	0.002
PF13_0279	0	0.0031	0	0	0	0
PF13_0280	0.0131	0.0241	0.0175	0.0016	0.0146	0.0097
PF13_0281	0	0.0042	0.0006	0	0.0048	0.0025
PF13_0282	0.0022	0.0077	0.0039	0	0.0056	0
PF13_0283	0	0	0	0	0.0382	0
PF13_0285	0.0034	0.008	0.0081	0	0.0844	0
PF13_0286	0.0029	0.005	0	0	0.0021	0
PF13_0287	0.0203	0.0439	0.0115	0.0003	0.0024	0.0021
PF13_0289	0	0	0	0	0.0082	0.0047
PF13_0290	0	0.0019	0.0013	0	0	0
PF13_0291	0	0.0062	0.0057	0	0.0093	0
PF13_0294	0.0086	0.0134	0.0061	0	0.0088	0
PF13_0295	0	0	0	0	0.0043	0.0014
PF13_0297	0.0038	0.007	0.0047	0.0019	0.0046	0.0006
PF13_0298	0	0	0	0	0.0128	0
PF13_0299	0	0.002	0.0093	0	0.0491	0
PF13_0300	0.0055	0.0169	0.0036	0	0.0099	0
PF13_0301	0.0023	0.036	0.0485	0	0.0246	0
PF13_0303	0.0013	0	0.0002	0	0.0002	0.0005
PF13_0304	0.022	0.0308	0.0095	0.0012	0.0069	0
PF13_0305	0.0665	0.0922	0.0299	0.0022	0.0048	0.0029
PF13_0308	0.0025	0.0178	0.0145	0	0.009	0.0056
PF13_0309	0.0049	0.0045	0.0004	0	0.0023	0
PF13_0310	0.0054	0.0082	0.0022	0	0.0149	0.0021
PF13_0311	0.0005	0.0004	0	0	0.0002	0
PF13_0313	0	0.0033	0	0	0	0
PF13_0314	0	0	0	0	0.1306	0
PF13_0315	0.06	0.1075	0.038	0.0178	0.0409	0.0104
PF13_0317	0.0007	0	0	0	0.001	0.0008
PF13_0318	0.0061	0.0122	0.0039	0	0.0139	0
PF13_0319	0.1006	0	0.1153	0.0991	0	0.1136
PF13_0320	0	0	0	0	0.0127	0
PF13_0321	0.0067	0.0258	0.015	0.0021	0.0116	0.0021
PF13_0322	0.0178	0.0487	0.0251	0	0.0231	0.0227
PF13_0323	0.001	0	0	0	0	0
PF13_0324	0.0006	0.0015	0.0017	0.0009	0.0027	0.0012
PF13_0325	0	0	0	0	0.0863	0
PF13_0326	0	0.0034	0.0108	0	0.0192	0
PF13_0327	0	0.0124	0.0096	0	0.0251	0
PF13_0328	0.0046	0.064	0.0385	0	0.0159	0
PF13_0329	0	0.0041	0.0036	0	0.0156	0.0004
PF13_0330	0.0045	0.0061	0.0014	0	0	0
PF13_0331	0.0079	0.0086	0.0033	0.0013	0.0024	0
PF13_0332	0	0.0019	0.0012	0	0.0093	0
PF13_0334	0.0016	0.0049	0	0	0	0
PF13_0335	0.0031	0.0068	0.0022	0	0.0061	0
PF13_0336	0	0	0.001	0	0.0017	0
PF13_0337	0	0	0	0	0.0037	0
PF13_0338	0.0002	0.0115	0.0192	0	0.0109	0
PF13_0339	0.0013	0.0073	0.003	0	0.0025	0
PF13_0340	0.0016	0.0027	0.0012	0	0.0002	0
PF13_0341	0.0467	0.0646	0.0156	0.015	0.0393	0.0079
PF13_0342	0.001	0.0023	0	0	0.0126	0
PF13_0343	0.0024	0.0021	0.0008	0.001	0.0029	0.0023
PF13_0344	0.004	0.0081	0.0029	0	0.0055	0.0009
PF13_0345	0.001	0.0138	0.0032	0	0.012	0
PF13_0346	0.2466	0.4284	0.1711	0.2638	0.2415	0.0758
PF13_0347	0.0025	0.004	0.0012	0	0.0049	0
PF13_0348	0.002	0.008	0.0029	0	0.0105	0
PF13_0349	0	0.0398	0.0211	0	0.1028	0
PF13_0350	0.0078	0.0171	0.0094	0	0.0167	0.0272
PF13_0351	0.0044	0.0081	0.0058	0	0.0271	0.0064
PF13_0352	0.0025	0.004	0	0	0.0018	0
PF13_0353	0.0003	0.0182	0.0152	0.0004	0.1451	0.004
PF13_0354	0.0124	0.0143	0.0048	0	0.0075	0
PF13_0356	0	0.0018	0.002	0	0.0116	0
PF13_0357	0	0.0035	0.003	0	0.0106	0
PF13_0358	0.0028	0.0147	0	0	0.0275	0
PF13_0359	0	0.0014	0.0005	0	0	0.0036
PF13_0361	0	0.0038	0.001	0	0.002	0
PF13_0363	0.0012	0.0004	0.0038	0.0011	0.0066	0.0027
PF13_0364	0.0075	0.0112	0.0065	0.0033	0.0285	0.0097
PF14_0001	0.003	0.0049	0.0022	0.0029	0.007	0.0038
PF14_0002	0.0025	0.0014	0.0008	0.0014	0.0036	0.0041
PF14_0003	0.0002	0	0.0001	0	0	0.0039
PF14_0004	0	0	0	0	0	0.0016
PF14_0005	0.001	0.0019	0.0011	0.0014	0.0017	0.002
PF14_0006	0	0	0	0	0	0.0008
PF14_0007	0.0008	0.0002	0	0.0012	0	0
PF14_0010	0.0048	0.0027	0.0018	0.0011	0	0.0009
PF14_0013	0.0361	0.0065	0.0121	0.0319	0	0
PF14_0014	0.0555	0.1592	0.0336	0.0024	0	0.0016
PF14_0015	0.0061	0.0073	0.0028	0.0015	0.0052	0
PF14_0016	0.0645	0.1199	0.068	0.2281	0.0189	0.0215
PF14_0017	0.0043	0.0058	0	0.0013	0.0045	0
PF14_0018	0.0527	0.0227	0.091	0.0015	0.0566	0.0027
PF14_0020	0.0037	0.0302	0.0244	0	0.0199	0.0202
PF14_0021	0	0	0	0	0.0128	0
PF14_0022	0	0.004	0	0	0	0
PF14_0023	0.0018	0.005	0.0035	0	0.0022	0
PF14_0024	0.0003	0.0207	0.0153	0	0.0811	0.0043
PF14_0025	0.0005	0.0019	0.0014	0	0.0005	0
PF14_0026	0.0004	0.0022	0.0024	0	0	0
PF14_0027	0.2468	0.3748	0.1777	0.0457	0.2033	0.0192
PF14_0028	0.0048	0.0104	0.0041	0	0.005	0.0007
PF14_0029	0	0.0009	0.0015	0	0.0011	0.0008
PF14_0030	0	0	0	0	0.0257	0
PF14_0031	0	0.0095	0.0096	0	0.0422	0.0048
PF14_0033	0	0	0.0069	0	0.0138	0
PF14_0034	0	0.002	0.0009	0	0.0122	0
PF14_0035	0	0	0	0	0.0028	0.0003
PF14_0036	0.0049	0.0171	0.0036	0	0.0175	0.0039
PF14_0037	0	0	0.0002	0	0.0158	0
PF14_0038	0.0115	0.0361	0.0086	0	0.0393	0.0376
PF14_0039	0	0	0	0	0.0403	0
PF14_0040	0	0.0005	0.0017	0.0018	0.0717	0.0003
PF14_0041	0.0034	0.0081	0.0043	0.0025	0.0109	0.0042
PF14_0042	0.0018	0.005	0.001	0.0002	0	0
PF14_0043	0	0	0	0	0.0016	0.0009
PF14_0045	0.0749	0.0312	0.0277	0.1068	0.0099	0.012
PF14_0046	0.0046	0.0085	0.0041	0.0092	0.0012	0.0038
PF14_0047	0	0.0022	0.0013	0	0.0028	0
PF14_0048	0.0022	0.0062	0.0027	0	0	0.0005
PF14_0052	0.002	0.0057	0.001	0	0.0046	0.0001
PF14_0053	0.005	0.0551	0.0305	0	0.0391	0.0026
PF14_0054	0.001	0.0028	0.005	0	0.0059	0.0083
PF14_0055	0.0034	0.0078	0	0.0014	0.0017	0
PF14_0056	0.0085	0.0148	0.0036	0.0054	0.0169	0.0042
PF14_0057	0	0	0.0046	0	0.0248	0
PF14_0058	0.0006	0.0006	0.0012	0	0	0
PF14_0059	0.0057	0.0084	0.0023	0	0.0028	0
PF14_0060	0.0027	0.0272	0.0142	0.0073	0	0
PF14_0061	0	0	0	0	0	0
[truncated: 2,297 more rows]
