# Supplementary material for: Identification of important interacting proteins (IIPs) in Plasmodium falciparum using large-scale interaction network analysis and in-silico knock-out studies
Source: Malar J. 2015 Feb 8;14:70. doi: 10.1186/s12936-015-0562-1 (PMC4333160; doi:10.1186/s12936-015-0562-1)
Supplement: Additional file 19: Table S6. — Details of MN-16. In this table the topological and functional details of MN-16 proteins are provided. [file 12936_2015_562_MOESM19_ESM.xls]

## Sheet: Supplementary-table-2A
Protein ID	Degree	Degree rank	CP-rank	GNP-rank	LNP-rank	Pagerank	Name	Life Cycle Stages	Comment
PF10_0272	77	1	1	3	56	4	60S ribosomal protein L3	Gametocyte,Merozoite,RING-stage,Schizont,Sporozoite,Trophozoite,	Part pf large ribosomal subunit an dis associated with membrane of infected erythrocyte
PF13_0132	68	2	2	4	109	23	60S ribosomal protein L23a, putative	Merozoite,RING-stage,Sporozoite,Trophozoite,	Part pf large ribosomal subunit an dis associated with membrane of infected erythrocyte
PFE0845c	57	4	6	5	8	17	60S ribosomal protein L8	Gametocyte,Merozoite,RING-stage,Schizont,Sporozoite,Trophozoite,	Part of Large subunit of ribosome involved in m-RNA-processing
PFE0350c	55	6	8	8	40	16	60S ribosomal protein L4	Gametocyte,Merozoite,RING-stage,Schizont,Sporozoite,Trophozoite,	Part of Large subunit of ribosome involved in m-RNA-processing
PF10_0232	51	8	77	33	57	2	chromodomain-helicase-DNA-binding protein 1 homolog (CHD1)	Gametocyte,Merozoite,RING-stage,Schizont,Sporozoite,Trophozoite,	This ATP bining protein is involved in Chromatin remodelling
PFI1475w	51	8	108	1	64	1	merozoite surface protein 1 (MSP1)	Gametocyte,Merozoite,RING-stage,Schizont,Sporozoite,Trophozoite,	This surface antigen is involved in invasion of erythrocytes and is a virulent factor
PF11_0313	45	12	14	18	4	47	60S ribosomal protein P0	Gametocyte,Merozoite,RING-stage,Schizont,Sporozoite,Trophozoite,	This Ribosomal subunit is involved in ribosomal biogenesis and translation elongation
PF13_0228	39	14	31	35	43	35	40S ribosomal protein S6	Gametocyte,RING-stage,Schizont,Sporozoite,Trophozoite,	Part of Ribosomal structure
PFD0265w	38	15	45	40	50	15	pre-mRNA-processing-splicing factor 8 (PRPF8)	Gametocyte,Merozoite,RING-stage,Schizont,Sporozoite,Trophozoite,	This is involved in Splicing of mRNA
PF10_0111	35	18	48	34	24	18	proteasome subunit beta type-5	Gametocyte,RING-stage,Schizont,Sporozoite,Trophozoite,	Part of Phosphoproteome of Plasmodium and involved in cleavage of peptide bonds with very broad specificity
PFC0155c	30	23	64	84	115	43	DNA-directed RNA polymerase subunit I, putative	Gametocyte,RING-stage,Trophozoite,	Part of RNA-Polymerase enzyme complex
PF11_0303	22	31	83	77	42	73	26S proteasome regulatory subunit	Gametocyte,RING-stage,Schizont,Trophozoite,	This Protein is part of Proteasome and also involved in genetic regulation of proteasome synthesis and degradation
PF10_0038	21	32	70	114	71	194	40S ribosomal protein S20e	RING-stage,Schizont,Trophozoite,	Part of small subunit of ribosome and involved in mRNA binding and ribosome assembly
PF08_0049	19	34	94	108	3	155	U6 snRNA-associated Sm-like protein LSm3	Data_not_available	Part of Spliceosome and involved in splicing of pre-mRNA
PFF0420c	17	36	88	89	30	143	proteasome subunit alpha type 2	Data_not_available	Part of proteasome and habe ubiquitin dependent endopeptidase activity
PFE1125w	16	37	63	72	1	52	mitochondrial ribosomal protein L17 precursor	Data_not_available	Part of 50S subunit of mitochondria
