# Supplementary material for: Identification of important interacting proteins (IIPs) in Plasmodium falciparum using large-scale interaction network analysis and in-silico knock-out studies
Source: Malar J. 2015 Feb 8;14:70. doi: 10.1186/s12936-015-0562-1 (PMC4333160; doi:10.1186/s12936-015-0562-1)
Supplement: Additional file 20: Table S7. — Details of EN-19. In this table the topological and functional details of EN-19 proteins are provided. [file 12936_2015_562_MOESM20_ESM.xls]

## Sheet: Supplementary-table-2B
Protein Id	Degree	Degree-rank	CP-rank	GNPP-rank	LNPP-rank	Page rank	Name	Essential gene	Comment
P0A7V3	77	1	3	10	80	2	30S ribosomal protein S3	YES	Binds the lower part of the 30S subunit head. Binds mRNA in the 70S ribosome, positioning it for translation
P02918	73	2	23	1	70	1	Penicillin-binding protein 1A	NO	Involved in cell wall formation by synthesising the cross-linked peptidoglycan from the lipid intermediates
P0A7M2	70	5	11	11	64	3	50S ribosomal protein L28	YES	Part of the 50S ribosomal subunit
P37765	60	11	6	12	30	13	Ribosomal large subunit pseudouridine synthase B	NO	Responsible for synthesis of pseudouridine from uracil-2605 in 23S ribosomal RNA
P0ADZ0	58	12	14	18	36	12	50S ribosomal protein L23	YES	One of the early assembly proteins, it binds 23S rRNA; is essential for growth. One of the proteins that surround the polypeptide exit tunnel on the outside of the subunit. Acts as the docking site for trigger factor
P0A7K2	53	14	45	43	57	9	50S ribosomal protein L7/L12 (L8)	YES	Essential for accurate translation because serves as the binding site for several of the GTPase factors involved in protein synthesis (IF-2, EF-Tu, EF-G and RF3)
P02358	49	17	20	14	85	22	30S ribosomal protein S6	NO	Part of the 30S ribosomal subunit;binds together with S18 to 16S ribosomal RNA
P08622	41	23	36	57	39	26	Chaperone protein DnaJ	NO	Interacts with DnaK and GrpE to disassemble a protein complex at the origins of replication
P0A8V2	34	27	24	46	18	39	DNA-directed RNA polymerase subunit beta	YES	DNA-dependent RNA polymerase catalyzes the transcription of DNA into RNA using the four ribonucleoside triphosphates as substrates
P0A850	34	27	54	48	26	33	Trigger factor (TF)	NO	Involved in protein export. Acts as a chaperone by maintaining the newly synthesized secretory and non-secretory proteins in an open conformation. Binds to nascent polypeptide chains via ribosomal protein L23
P0A901	33	28	59	55	22	42	Outer membrane lipoprotein blc	NO	Involved in the storage or transport of lipids necessary for membrane maintenance under stressful conditions. Displays a binding preference for lysophospholipids
P0AFP6	29	32	78	85	52	40	Putative GTP cyclohydrolase 1 type 2	NO	Converts GTP to dihydroneopterin triphosphate involved inco-factor biosynthesis and triphosphate biosynthesis
P0ACV4	28	33	50	92	25	57	Inner membrane protein YciS	NO	Integral component of membrane, function not known
P0A759	26	35	110	77	12	58	Glucosamine-6-phosphate deaminase	NO	Catalyzes the reversible isomerization-deamination of glucosamine 6-phosphate (GlcN6P) to form fructose 6-phosphate (Fru6P) and ammonium ion
P09373	26	35	95	100	55	59	Formate acetyltransferase 1	NO	Involved in pyruvate metabolism by catalisins the interconversion of pyruvate and formate
P0A6M8	25	36	91	34	53	54	Elongation factor G (EF-G)	YES	Catalyzes the GTP-dependent ribosomal translocation step during translation elongation
P0A8T7	22	39	58	81	5	86	DNA-directed RNA polymerase subunit beta	YES	DNA-dependent RNA polymerase catalyzes the transcription of DNA into RNA using the four ribonucleoside triphosphates as substrates
P0A717	21	40	98	71	6	84	Ribose-phosphate pyrophosphokinase	YES	Involved in Ribonucleotide biosynthesis
P0A7E9	19	42	97	35	19	93	Uridylate kinase (UK) (EC 2.7.4.22) (Uridine monophosphate kinase) (UMP kinase) (UMPK)	YES	Catalyzes the reversible phosphorylation of UMP to UDP, with ATP as the most efficient phosphate donor
