# Supplementary material for: Identification of important interacting proteins (IIPs) in Plasmodium falciparum using large-scale interaction network analysis and in-silico knock-out studies
Source: Malar J. 2015 Feb 8;14:70. doi: 10.1186/s12936-015-0562-1 (PMC4333160; doi:10.1186/s12936-015-0562-1)
Supplement: Additional file 23: Table S8. — Pathway details of Human and Plasmodium Proteins. In this table 35 IIPs which have interaction with human proteins are reported along with their human partners along with their pathways. [file 12936_2015_562_MOESM23_ESM.xls]

## Sheet: ControlSheet
	mCode	sep	yLow	yUp			Ribbon pointer
	2	1	0	9999			65524380

## Sheet: table4-plasmodium35-human39
Plasmodium protein ID	Plasmodium protein name	Human protein ID	Human protein KEGG-ID	Human protein name	Number of Pathways	Pathway KEGG ID	Pathway name
PF07_0029	heat shock protein 90 (HSP90)	TANK	K03173	TNF receptor-associated factor 2	10	ko04010	MAPK signaling pathway
						ko04141	Protein processing in endoplasmic reticulum
						ko04210	Apoptosis
						ko04380	Osteoclast differentiation
						ko04622	RIG-I-like receptor signaling pathway
						ko04920	Adipocytokine signaling pathway
						ko05160	Hepatitis C
						ko05168	Herpes simplex infection
						ko05200	Pathways in cancer
						ko05222	Small cell lung cancer
		HSP90AA1	K04079	molecular chaperone HtpG	7	ko04141	Protein processing in endoplasmic reticulum
						ko04612	Antigen processing and presentation
						ko04621	NOD-like receptor signaling pathway
						ko04626	Plant-pathogen interaction
						ko04914	Progesterone-mediated oocyte maturation
						ko05200	Pathways in cancer
						ko05215	Prostate cancer
PF08_0109	proteasome subunit alpha type 5, putative	HSP90AA1	K04079	molecular chaperone HtpG	7	ko04141	Protein processing in endoplasmic reticulum
						ko04612	Antigen processing and presentation
						ko04621	NOD-like receptor signaling pathway
						ko04626	Plant-pathogen interaction
						ko04914	Progesterone-mediated oocyte maturation
						ko05200	Pathways in cancer
						ko05215	Prostate cancer
PFI0975c	regulator of chromosome condensation, putative	TBK1	K05410	TANK-binding kinase 1 [EC:2.7.11.10]	7	ko04620	Toll-like receptor signaling pathway
						ko04622	RIG-I-like receptor signaling pathway
						ko04623	Cytosolic DNA-sensing pathway
						ko05160	Hepatitis C
						ko05162	Measles
						ko05164	Influenza A
						ko05168	Herpes simplex infection
MAL7P1.155	zinc finger, C3HC4 type, putative	LAMB1	K05636	laminin, beta 1	6	ko04510	Focal adhesion
						ko04512	ECM-receptor interaction
						ko05145	Toxoplasmosis
						ko05146	Amoebiasis
						ko05200	Pathways in cancer
						ko05222	Small cell lung cancer
MAL8P1.153	transcription factor with AP2 domain(s) (ApiAP2)	ARPC3	K05756	actin related protein 2/3 complex, subunit 3	6	ko04666	Fc gamma R-mediated phagocytosis
						ko04810	Regulation of actin cytoskeleton
						ko05100	Bacterial invasion of epithelial cells
						ko05130	Pathogenic Escherichia coli infection
						ko05131	Shigellosis
						ko05132	Salmonella infection
PFE1590w	early transcribed membrane protein 5 (ETRAMP5)	LAMB1	K05636	laminin, beta 1	6	ko04510	Focal adhesion
						ko04512	ECM-receptor interaction
						ko05145	Toxoplasmosis
						ko05146	Amoebiasis
						ko05200	Pathways in cancer
						ko05222	Small cell lung cancer
						ko04510	Focal adhesion
PFF1370w	protein kinase PK4 (PK4)	LAMB1	K05636	laminin, beta 1	6	ko04512	ECM-receptor interaction
						ko05145	Toxoplasmosis
						ko05146	Amoebiasis
						ko05200	Pathways in cancer
						ko05222	Small cell lung cancer
PF10_0242	conserved Plasmodium protein, unknown function	CACNB2	K04863	voltage-dependent calcium channel beta-2	5	ko04010	MAPK signaling pathway
						ko04260	Cardiac muscle contraction
						ko05410	Hypertrophic cardiomyopathy (HCM)
						ko05412	Arrhythmogenic right ventricular cardiomyopathy (ARVC)
						ko05414	Dilated cardiomyopathy
		CACNB4	K04865	voltage-dependent calcium channel beta-4	5	ko04010	MAPK signaling pathway
						ko04260	Cardiac muscle contraction
						ko05410	Hypertrophic cardiomyopathy (HCM)
						ko05412	Arrhythmogenic right ventricular cardiomyopathy (ARVC)
						ko05414	Dilated cardiomyopathy
PFA0110w	ring-infected erythrocyte surface antigen (RESA)	CACNB4	K04865	voltage-dependent calcium channel beta-4	5	ko04010	MAPK signaling pathway
						ko04260	Cardiac muscle contraction
						ko05410	Hypertrophic cardiomyopathy (HCM)
						ko05412	Arrhythmogenic right ventricular cardiomyopathy (ARVC)
						ko05414	Dilated cardiomyopathy
PFE1465w	conserved Plasmodium protein, unknown function	DNM1	K01528	dynamin GTPase [EC:3.6.5.5]	5	ko04144	Endocytosis
						ko04666	Fc gamma R-mediated phagocytosis
						ko04721	Synaptic vesicle cycle
						ko04961	Endocrine and other factor-regulated calcium reabsorption
						ko05100	Bacterial invasion of epithelial cells
PF14_0678	exported protein 2 (EXP2)	C4A	K03989	complement component 4 subunit A	4	ko04610	Complement and coagulation cascades
						ko05133	Pertussis
						ko05150	Staphylococcus aureus infection
						ko05322	Systemic lupus erythematosus
		C4B	K03989	complement component 4 subunit B	4	ko04610	Complement and coagulation cascades
						ko05133	Pertussis
						ko05150	Staphylococcus aureus infection
						ko05322	Systemic lupus erythematosus
PFE1590w	early transcribed membrane protein 5 (ETRAMP5)	APOA1	K08757	apolipoprotein A-I	4	ko03320	PPAR signaling pathway
						ko04975	Fat digestion and absorption
						ko04977	Vitamin digestion and absorption
						ko05143	African trypanosomiasis
PFI0265c	high molecular weight rhoptry protein 3 (RhopH3)	TRAF1	K03172	TNF receptor-associated factor 1	4	ko05168	Herpes simplex infection
						ko05200	Pathways in cancer
						ko05202	Transcriptional misregulation in cancer
						ko05222	Small cell lung cancer
MAL8P1.153	transcription factor with AP2 domain(s) (ApiAP2)	YWHAQ	K06630	tyrosine 3-monooxygenase/tryptophan 5-monooxygenase activation protein	3	ko04110	Cell cycle
						ko04114	Oocyte meiosis
						ko04722	Neurotrophin signaling pathway
MAL8P1.23	E3 ubiquitin-protein ligase, putative	DYNC1H1	K10413	dynein heavy chain 1, cytosolic	3	ko04145	Phagosome
						ko04962	Vasopressin-regulated water reabsorption
						ko05132	Salmonella infection
MAL8P1.69	14-3-3 protein, putative	YWHAE	K06630	tyrosine 3-monooxygenase/tryptophan 5-monooxygenase activation protein	3	ko04110	Cell cycle
						ko04114	Oocyte meiosis
						ko04722	Neurotrophin signaling pathway
PF10_0266	small subunit rRNA processing stabilizing factor, putative	TTR	K00003	homoserine dehydrogenase [EC:1.1.1.3]	3	ko00260	Glycine, serine and threonine metabolism
						ko00270	Cysteine and methionine metabolism
						ko00300	Lysine biosynthesis
PFA0110w	ring-infected erythrocyte surface antigen (RESA)	YWHAG	K06630	tyrosine 3-monooxygenase/tryptophan 5-monooxygenase activation protein	3	ko04110	Cell cycle
						ko04114	Oocyte meiosis
						ko04722	Neurotrophin signaling pathway
PFL0350c	conserved Plasmodium protein, unknown function	EEA1	K12478	early endosome antigen 1	3	ko04144	Endocytosis
						ko04145	Phagosome
						ko05152	Tuberculosis
PF08_0060	asparagine-rich antigen	EPHX1	K01253	microsomal epoxide hydrolase [EC:3.3.2.9]	2	ko00980	Metabolism of xenobiotics by cytochrome P450
						ko04976	Bile secretion
PF10_0266	small subunit rRNA processing stabilizing factor, putative	IFIT1	K14217	interferon-induced protein with tetratricopeptide repeats 1	2	ko05160	Hepatitis C
						ko05168	Herpes simplex infection
PFE1590w	early transcribed membrane protein 5 (ETRAMP5)	APOB	K14462	apolipoprotein B	2	ko04975	Fat digestion and absorption
						ko04977	Vitamin digestion and absorption
PFF0220w	conserved Plasmodium protein, unknown function	APOB	K14462	apolipoprotein B	2	ko04975	Fat digestion and absorption
						ko04977	Vitamin digestion and absorption
PFF0835w	conserved Plasmodium protein, unknown function	PDIA4	K09582	protein disulfide-isomerase A4 [EC:5.3.4.1]	2	ko04141	Protein processing in endoplasmic reticulum
						ko05110	Vibrio cholerae infection
PF10_0266	small subunit rRNA processing stabilizing factor, putative	KIF5C	K10396	kinesin family member 5	1	ko04728	Dopaminergic synapse
PF10_0348	duffy binding-like merozoite surface protein (DBLMSP)	ABCA5	K05648	ATP-binding cassette, subfamily A (ABC1), member 5	1	ko02010	ABC transporters
		C7orf16	K08067	G substrate	1	ko04730	Long-term depression
PF13_0197	merozoite surface protein 7 (MSP7)	UNC13C	K15293	protein unc-13	1	ko04721	Synaptic vesicle cycle
PF14_0201	surface protein, Pf113 (Pf113)	PCM1	K01836	phosphoacetylglucosamine mutase [EC:5.4.2.3]	1	ko00520	Amino sugar and nucleotide sugar metabolism
PFE0040c	mature parasite-infected erythrocyte surface antigen,erythrocyte membrane protein 2 (MESA)	ABCA5	K05648	ATP-binding cassette, subfamily A (ABC1), member 5	1	ko02010	ABC transporters
PFE1465w	conserved Plasmodium protein, unknown function	SEC31A	K14005	protein transport protein SEC31	1	ko04141	Protein processing in endoplasmic reticulum
PFE1590w	early transcribed membrane protein 5 (ETRAMP5)	APOE	K04524	apolipoprotein E	1	ko05010	Alzheimer's disease
		MAPK8IP3	K04436	mitogen-activated protein kinase 8 interacting protein 3	1	ko04010	MAPK signaling pathway
		PCM1	K01836	phosphoacetylglucosamine mutase [EC:5.4.2.3]	1	ko00520	Amino sugar and nucleotide sugar metabolism
PFE1605w	Plasmodium exported protein (PHISTb), unknown function	EPB41	K06107	erythrocyte membrane protein band 4.1	1	ko04530	Tight junction
PFF0835w	conserved Plasmodium protein, unknown function	MAP4K4	K04407	mitogen-activated protein kinase kinase kinase kinase 4 [EC:2.7.11.1]	1	ko04010	MAPK signaling pathway
PFF1300w	pyruvate kinase (PyrK)	PSD3	K01613	phosphatidylserine decarboxylase [EC:4.1.1.65]	1	ko00564	Glycerophospholipid metabolism
PFI0265c	high molecular weight rhoptry protein 3 (RhopH3)	ARFGAP1	K12492	ADP-ribosylation factor GTPase-activating protein 1	1	ko04144	Endocytosis
PFI0975c	regulator of chromosome condensation, putative	MAGED1	K12464	melanoma-associated antigen D1	1	ko04722	Neurotrophin signaling pathway
		SKI	K08653	membrane-bound transcription factor site-1 protease [EC:3.4.21.112]	1	ko04141	Protein processing in endoplasmic reticulum
PFI1720w	gametocytogenesis-implicated protein (GIG)	RAB23	K06234	Ras-related protein Rab-23	1	ko04340	Hedgehog signaling pathway
		STK3	K04412	serine/threonine kinase 3 [EC:2.7.11.5]	1	ko04010	MAPK signaling pathway
PFI1780w	Plasmodium exported protein (PHISTc), unknown function	ZYX	K06273	zyxin	1	ko04510	Focal adhesion
